# Supplementary material for: Variance Heterogeneity in Saccharomyces cerevisiae Expression Data: Trans-Regulation and Epistasis
Source: PLoS One. 2013 Nov 4;8(11):e79507. doi: 10.1371/journal.pone.0079507 (PMC3817098; doi:10.1371/journal.pone.0079507)
Supplement: Table S1 — Summary of the detected trans-QTL/vQTL per hotspot. (TXT) [file pone.0079507.s002.txt]

hotspot_number	chromosome	hotspot_start	hotspot_end	hotspot_length_bp	QTL_glucose	vQTL_glucose	QTL_ethanol	vQTL_ethanol	percentage		
1	1	0	56000	56000	26	0	19	0	0,916		
2	2	365000	686000	321000	235	3	75	1	6,391		
3	3	78202	106000	27798	36	6	18	2	1,262		
4	3	174000	212723	38723	39	2	33	4	1,588		
5	4	165327	323098	157771	9	0	19	0	0,570		
6	5	107530	122000	14470	13	2	3	0	0,366		
7	7	288000	594465	306465	20	0	41	2	1,282		
8	8	39200	189394	150194	67	2	0	0	1,404		
9	9	133715	261076	127361	28	2	17	0	0,957		
10	12	413633	527898	114265	10	1	10	0	0,427		
11	12	565566	790229	224663	265	6	286	5	11,439		
12	13	14298	140601	126303	31	19	72	0	2,483		
13	13	173800	339350	165550	24	0	18	0	0,855		
14	13	359320	420233	60913	4	0	8	10	0,448		
15	14	398846	625690	226844	387	0	382	0	15,652		
16	15	37042	198083	161041	1501	22	459	8	40,505				
17	15	256838	306300	49462	0	1	31	0	0,651				
18	15	333217	495000	161783	2	0	564	16	11,846				
19	16	410776	568644	157868	16	0	31	0	0,957				
													
													
													
													
													
													
													
													
													
													
													
													
													
													
													
													
													
													
													
													
													
