# Supplementary material for: Variance Heterogeneity in Saccharomyces cerevisiae Expression Data: Trans-Regulation and Epistasis
Source: PLoS One. 2013 Nov 4;8(11):e79507. doi: 10.1371/journal.pone.0079507 (PMC3817098; doi:10.1371/journal.pone.0079507)
Supplement: Table S2 — All the peaks (QTL and vQTL for both treatments) per phenotype. (TXT) [file pone.0079507.s003.txt]

phenotype	phenotype_chromosome	phenotype_position	marker_chromosome	marker_position	analysis	treatment
YJR107W	10	627340	10	580386	GWAS	glucose
YJR107W	10	627340	10	626962	GWAS	glucose
YDR518W	4	1478608	12	635380	GWAS	glucose
YDR518W	4	1478608	12	662627	GWAS	glucose
YPL198W	16	173152	15	143597	GWAS	glucose
YPL198W	16	173152	15	180961	GWAS	glucose
YDR001C	4	450220	15	108577	GWAS	glucose
YDR001C	4	450220	15	143597	GWAS	glucose
YDR001C	4	450220	15	174364	GWAS	glucose
YLR394W	12	907950	15	180210	GWAS	glucose
YCR079W	3	252845	15	116709	GWAS	glucose
YCR079W	3	252845	15	180210	GWAS	glucose
YAL061W	1	33448	15	108577	GWAS	glucose
YAL061W	1	33448	15	143597	GWAS	glucose
YAL061W	1	33448	15	174364	GWAS	glucose
YPL208W	16	157842	14	449639	GWAS	glucose
YPL078C	16	408010	15	174364	GWAS	glucose
YER170W	5	525974	5	530758	GWAS	glucose
YER170W	5	525974	5	561804	GWAS	glucose
YLL019C	12	105686	15	116709	GWAS	glucose
YLL019C	12	105686	15	180210	GWAS	glucose
YLR275W	12	694378	12	634225	GWAS	glucose
YLR275W	12	694378	12	659357	GWAS	glucose
YLR275W	12	694378	12	693790	GWAS	glucose
YLR275W	12	694378	12	721988	GWAS	glucose
YLR275W	12	694378	15	180210	GWAS	glucose
YNL005C	14	621313	14	449639	GWAS	glucose
YJL208C	10	40194	14	486861	GWAS	glucose
YHR112C	8	334527	3	105042	GWAS	glucose
YHR112C	8	334527	12	681096	GWAS	glucose
YCR034W	3	190592	15	143597	GWAS	glucose
YCR034W	3	190592	15	179289	GWAS	glucose
YGR010W	7	511545	14	449639	GWAS	glucose
YER033C	5	218057	15	143597	GWAS	glucose
YER033C	5	218057	15	174364	GWAS	glucose
YKL168C	11	131288	15	116709	GWAS	glucose
YKL168C	11	131288	15	143597	GWAS	glucose
YKL168C	11	131288	15	180210	GWAS	glucose
YJL172W	10	97737	10	56788	GWAS	glucose
YJL172W	10	97737	10	99891	GWAS	glucose
YJL172W	10	97737	10	159473	GWAS	glucose
YML111W	13	46942	9	205191	GWAS	glucose
YML111W	13	46942	13	49894	GWAS	glucose
YML111W	13	46942	13	81250	GWAS	glucose
YML111W	13	46942	13	115474	GWAS	glucose
YKR001C	11	440608	14	486861	GWAS	glucose
YER184C	5	556296	16	368086	GWAS	glucose
YMR280C	13	827028	15	113251	GWAS	glucose
YMR280C	13	827028	15	144659	GWAS	glucose
YMR280C	13	827028	15	180961	GWAS	glucose
YLR437C	12	1011622	14	449639	GWAS	glucose
YLR437C	12	1011622	15	113261	GWAS	glucose
YLR437C	12	1011622	15	154177	GWAS	glucose
YLR437C	12	1011622	15	180180	GWAS	glucose
YMR316W	13	904825	14	449639	GWAS	glucose
YDR291W	4	1039728	4	935079	GWAS	glucose
YDR291W	4	1039728	4	963769	GWAS	glucose
YDR291W	4	1039728	4	1022764	GWAS	glucose
YNR034W-A	14	692561	15	143597	GWAS	glucose
YNR034W-A	14	692561	15	174364	GWAS	glucose
YKR027W	11	491364	3	175808	GWAS	glucose
YBR281C	2	764970	2	769107	GWAS	glucose
YGR248W	7	985972	15	143597	GWAS	glucose
YGR248W	7	985972	15	180210	GWAS	glucose
YDR228C	4	921926	4	935079	GWAS	glucose
YMR134W	13	537838	12	634226	GWAS	glucose
YMR134W	13	537838	12	659357	GWAS	glucose
YMR134W	13	537838	12	693616	GWAS	glucose
YMR134W	13	537838	12	721988	GWAS	glucose
YMR134W	13	537838	12	770327	GWAS	glucose
YKL035W	11	369891	15	143597	GWAS	glucose
YKL035W	11	369891	15	174364	GWAS	glucose
YNL004W	14	622915	14	486861	GWAS	glucose
YKL094W	11	263349	1	23813	GWAS	glucose
YKL094W	11	263349	15	180210	GWAS	glucose
YLR079W	12	286820	2	506661	GWAS	glucose
YLR079W	12	286820	2	555575	GWAS	glucose
YLR079W	12	286820	2	592863	GWAS	glucose
YLR079W	12	286820	2	628224	GWAS	glucose
YLR079W	12	286820	2	676336	GWAS	glucose
YBR007C	2	248806	2	197675	GWAS	glucose
YBR007C	2	248806	2	234820	GWAS	glucose
YOR355W	15	1005137	14	486861	GWAS	glucose
YPL127C	16	308828	15	154177	GWAS	glucose
YER015W	5	184541	1	7712	GWAS	glucose
YER015W	5	184541	1	42489	GWAS	glucose
YMR009W	13	284102	5	546664	GWAS	glucose
YMR009W	13	284102	12	634226	GWAS	glucose
YMR009W	13	284102	12	662627	GWAS	glucose
YMR009W	13	284102	12	693616	GWAS	glucose
YMR009W	13	284102	12	721988	GWAS	glucose
YMR009W	13	284102	12	762930	GWAS	glucose
YDL092W	4	292781	4	211299	GWAS	glucose
YDL092W	4	292781	4	263770	GWAS	glucose
YDL092W	4	292781	4	289639	GWAS	glucose
YPL082C	16	398480	2	530481	GWAS	glucose
YPL082C	16	398480	2	555596	GWAS	glucose
YPL082C	16	398480	2	592863	GWAS	glucose
YOR003W	15	331455	15	141633	GWAS	glucose
YOR003W	15	331455	15	174364	GWAS	glucose
YBR269C	2	742160	15	113260	GWAS	glucose
YBR269C	2	742160	15	143597	GWAS	glucose
YBR269C	2	742160	15	174364	GWAS	glucose
YLR250W	12	640317	14	486861	GWAS	glucose
YML075C	13	115734	12	634226	GWAS	glucose
YML075C	13	115734	12	659357	GWAS	glucose
YML075C	13	115734	12	693616	GWAS	glucose
YML075C	13	115734	12	721988	GWAS	glucose
YML075C	13	115734	12	748735	GWAS	glucose
YBL035C	2	151493	2	138648	GWAS	glucose
YBL035C	2	151493	2	175071	GWAS	glucose
YGR012W	7	513159	7	449898	GWAS	glucose
YGR012W	7	513159	7	490784	GWAS	glucose
YGR012W	7	513159	7	553877	GWAS	glucose
YHR052W	8	210848	15	180210	GWAS	glucose
YPR109W	16	744689	16	718892	GWAS	glucose
YPR109W	16	744689	16	744530	GWAS	glucose
YKL067W	11	314812	15	113254	GWAS	glucose
YKL067W	11	314812	15	143597	GWAS	glucose
YKL067W	11	314812	15	180210	GWAS	glucose
YOL153C	15	36822	15	180210	GWAS	glucose
YIL049W	9	260158	8	111690	GWAS	glucose
YLL004W	12	141073	15	180961	GWAS	glucose
YLL010C	12	129330	12	65890	GWAS	glucose
YLL010C	12	129330	12	126934	GWAS	glucose
YNL243W	14	188051	14	449639	GWAS	glucose
YFL004W	6	131810	13	46070	GWAS	glucose
YFL004W	6	131810	15	180210	GWAS	glucose
YOR050C	15	424270	15	348934	GWAS	glucose
YOR050C	15	424270	15	379157	GWAS	glucose
YOR050C	15	424270	15	424522	GWAS	glucose
YDL022W	4	411825	15	180210	GWAS	glucose
YNL069C	14	493956	9	84805	GWAS	glucose
YNL069C	14	493956	9	136845	GWAS	glucose
YMR148W	13	560366	15	180210	GWAS	glucose
YMR202W	13	667537	12	662627	GWAS	glucose
YMR202W	13	667537	12	693616	GWAS	glucose
YMR202W	13	667537	12	721988	GWAS	glucose
YMR202W	13	667537	12	770327	GWAS	glucose
YJR101W	10	618234	14	449639	GWAS	glucose
YLR208W	12	559551	12	516242	GWAS	glucose
YLR208W	12	559551	12	556063	GWAS	glucose
YDR032C	4	504099	15	113254	GWAS	glucose
YDR032C	4	504099	15	143597	GWAS	glucose
YDR032C	4	504099	15	180961	GWAS	glucose
YDL111C	4	263313	4	285470	GWAS	glucose
YLR410W	12	937541	15	154309	GWAS	glucose
YNL062C	14	508776	15	180961	GWAS	glucose
YDR471W	4	1401770	15	141621	GWAS	glucose
YDR471W	4	1401770	15	174364	GWAS	glucose
YBR231C	2	682179	2	676070	GWAS	glucose
YAL017W	1	120225	15	143597	GWAS	glucose
YAL017W	1	120225	15	174364	GWAS	glucose
YKR049C	11	526830	15	143597	GWAS	glucose
YKR049C	11	526830	15	174364	GWAS	glucose
YMR243C	13	754838	7	129353	GWAS	glucose
YHR011W	8	127780	14	486861	GWAS	glucose
YLL042C	12	52087	12	19609	GWAS	glucose
YLL042C	12	52087	12	55040	GWAS	glucose
YLL042C	12	52087	12	92674	GWAS	glucose
YHR057C	8	218226	8	224267	GWAS	glucose
YHR057C	8	218226	15	180210	GWAS	glucose
YHR003C	8	110028	8	111687	GWAS	glucose
YFR024C-A	6	201960	6	174552	GWAS	glucose
YNL247W	14	182875	15	180210	GWAS	glucose
YIL020C	9	314035	9	195965	GWAS	glucose
YIL020C	9	314035	15	174364	GWAS	glucose
YGR130C	7	751394	15	113267	GWAS	glucose
YGR130C	7	751394	15	143597	GWAS	glucose
YGR130C	7	751394	15	174364	GWAS	glucose
YPL268W	16	35236	7	880301	GWAS	glucose
YPL268W	16	35236	7	913059	GWAS	glucose
YPL268W	16	35236	15	143597	GWAS	glucose
YPL268W	16	35236	15	180210	GWAS	glucose
YGR157W	7	802440	2	533262	GWAS	glucose
YGR157W	7	802440	2	562409	GWAS	glucose
YDR347W	4	1169178	14	449639	GWAS	glucose
YGR088W	7	654634	15	143597	GWAS	glucose
YGR088W	7	654634	15	180210	GWAS	glucose
YDL231C	4	38867	4	54225	GWAS	glucose
YDL231C	4	38867	4	95527	GWAS	glucose
YER152C	5	472657	2	555575	GWAS	glucose
YER152C	5	472657	2	582419	GWAS	glucose
YER152C	5	472657	2	615927	GWAS	glucose
YER152C	5	472657	2	673274	GWAS	glucose
YDR242W	4	946807	2	519049	GWAS	glucose
YDR242W	4	946807	2	553812	GWAS	glucose
YDR242W	4	946807	2	582419	GWAS	glucose
YGL225W	7	76894	7	93397	GWAS	glucose
YER007W	5	164527	5	116644	GWAS	glucose
YER007W	5	164527	5	166038	GWAS	glucose
YBR179C	2	586547	2	573491	GWAS	glucose
YBR179C	2	586547	2	603790	GWAS	glucose
YKR055W	11	548216	11	532483	GWAS	glucose
YPL017C	16	518734	15	116709	GWAS	glucose
YPL017C	16	518734	15	143597	GWAS	glucose
YPL017C	16	518734	15	174364	GWAS	glucose
YPL017C	16	518734	16	511406	GWAS	glucose
YER109C	5	375215	1	208497	GWAS	glucose
YER109C	5	375215	5	395442	GWAS	glucose
YOR226C	15	761614	3	81832	GWAS	glucose
YOR226C	15	761614	3	175808	GWAS	glucose
YOR226C	15	761614	3	201167	GWAS	glucose
YMR072W	13	411569	7	129353	GWAS	glucose
YKL217W	11	22234	11	46632	GWAS	glucose
YLR293C	12	720771	15	113251	GWAS	glucose
YLR293C	12	720771	15	154309	GWAS	glucose
YLR293C	12	720771	15	180961	GWAS	glucose
YGL143C	7	234717	14	449639	GWAS	glucose
YGR085C	7	648383	15	174364	GWAS	glucose
YOR124C	15	554824	14	486861	GWAS	glucose
YOR124C	15	554824	14	542648	GWAS	glucose
YOR124C	15	554824	14	586789	GWAS	glucose
YLR125W	12	393484	15	108577	GWAS	glucose
YLR125W	12	393484	15	143597	GWAS	glucose
YLR125W	12	393484	15	180961	GWAS	glucose
YGR014W	7	516943	2	533268	GWAS	glucose
YGR014W	7	516943	2	565216	GWAS	glucose
YKL123W	11	212043	15	143597	GWAS	glucose
YKL123W	11	212043	15	180961	GWAS	glucose
YHR023W	8	151666	2	328489	GWAS	glucose
YBL048W	2	127299	15	143597	GWAS	glucose
YBL048W	2	127299	15	180210	GWAS	glucose
YPL048W	16	464401	8	92960	GWAS	glucose
YPL048W	16	464401	16	462646	GWAS	glucose
YPL048W	16	464401	16	489143	GWAS	glucose
YDR175C	4	813193	14	486861	GWAS	glucose
YLR065C	12	266373	15	141627	GWAS	glucose
YLR065C	12	266373	15	180210	GWAS	glucose
YGL229C	7	64503	2	553812	GWAS	glucose
YGL229C	7	64503	2	582419	GWAS	glucose
YGL229C	7	64503	2	628224	GWAS	glucose
YGL229C	7	64503	2	676336	GWAS	glucose
YJR032W	10	491081	15	141633	GWAS	glucose
YJR032W	10	491081	15	180210	GWAS	glucose
YBR237W	2	691969	2	681442	GWAS	glucose
YOR256C	15	808254	14	449639	GWAS	glucose
YEL024W	5	107260	12	662627	GWAS	glucose
YEL024W	5	107260	12	693790	GWAS	glucose
YKL072W	11	299582	15	143597	GWAS	glucose
YKL072W	11	299582	15	180210	GWAS	glucose
YIL140W	9	85366	9	88155	GWAS	glucose
YIL140W	9	85366	9	133693	GWAS	glucose
YJL099W	10	239414	10	259991	GWAS	glucose
YJR103W	10	620754	10	579929	GWAS	glucose
YJR103W	10	620754	10	626968	GWAS	glucose
YHR208W	8	517532	3	91977	GWAS	glucose
YHR208W	8	517532	3	201167	GWAS	glucose
YBR241C	2	702589	15	116709	GWAS	glucose
YBR241C	2	702589	15	143597	GWAS	glucose
YBR241C	2	702589	15	174364	GWAS	glucose
YBR241C	2	702589	16	511406	GWAS	glucose
YBR244W	2	707528	13	261719	GWAS	glucose
YBR244W	2	707528	13	299950	GWAS	glucose
YFL009W	6	116145	14	449639	GWAS	glucose
YNL128W	14	382359	15	143597	GWAS	glucose
YNL128W	14	382359	15	174364	GWAS	glucose
YDL156W	4	174918	4	138850	GWAS	glucose
YDL156W	4	174918	4	187791	GWAS	glucose
YDL156W	4	174918	4	226317	GWAS	glucose
YJL034W	10	381327	2	533268	GWAS	glucose
YJL034W	10	381327	2	565216	GWAS	glucose
YNL245C	14	186346	14	104798	GWAS	glucose
YNL245C	14	186346	14	191243	GWAS	glucose
YGR007W	7	506969	14	449639	GWAS	glucose
YMR316C-B	13	907321	13	905780	GWAS	glucose
YKL220C	11	9091	12	635380	GWAS	glucose
YKL220C	11	9091	12	668249	GWAS	glucose
YKL220C	11	9091	12	713638	GWAS	glucose
YPR151C	16	831055	12	634226	GWAS	glucose
YPR151C	16	831055	12	693790	GWAS	glucose
YIL009C-A	9	335666	8	111680	GWAS	glucose
YCR096C	3	293179	3	92247	GWAS	glucose
YCR096C	3	293179	3	175808	GWAS	glucose
YCR096C	3	293179	3	201166	GWAS	glucose
YER079W	5	318920	15	143597	GWAS	glucose
YER079W	5	318920	15	174364	GWAS	glucose
YDR388W	4	1250186	15	179289	GWAS	glucose
YDR389W	4	1252537	15	143597	GWAS	glucose
YNL153C	14	345669	15	180961	GWAS	glucose
YHR047C	8	198740	14	449639	GWAS	glucose
YML009C	13	251304	13	245457	GWAS	glucose
YML009C	13	251304	13	299950	GWAS	glucose
YDR045C	4	547978	15	141621	GWAS	glucose
YDR045C	4	547978	15	174364	GWAS	glucose
YDR047W	4	551860	15	154309	GWAS	glucose
YDR047W	4	551860	15	180961	GWAS	glucose
YML127W	13	17064	13	33501	GWAS	glucose
YOR291W	15	861175	15	180210	GWAS	glucose
YIL050W	9	258913	3	91977	GWAS	glucose
YIL050W	9	258913	3	175808	GWAS	glucose
YDL112W	4	258915	15	116709	GWAS	glucose
YDL112W	4	258915	15	180210	GWAS	glucose
YPR118W	16	767752	15	143597	GWAS	glucose
YPR118W	16	767752	15	174364	GWAS	glucose
YGR054W	7	596693	15	174364	GWAS	glucose
YPL167C	16	232593	16	199880	GWAS	glucose
YPL167C	16	232593	16	239627	GWAS	glucose
YDR100W	4	655013	15	170945	GWAS	glucose
YKR076W	11	582283	15	143597	GWAS	glucose
YKR076W	11	582283	15	174364	GWAS	glucose
YJR096W	10	611195	15	113254	GWAS	glucose
YJR096W	10	611195	15	143597	GWAS	glucose
YJR096W	10	611195	15	174364	GWAS	glucose
YMR065W	13	399702	8	45098	GWAS	glucose
YMR065W	13	399702	8	84437	GWAS	glucose
YMR065W	13	399702	8	111687	GWAS	glucose
YMR170C	13	601562	14	486861	GWAS	glucose
YMR170C	13	601562	15	143597	GWAS	glucose
YMR170C	13	601562	15	179289	GWAS	glucose
YBR285W	2	773922	15	108577	GWAS	glucose
YBR285W	2	773922	15	143597	GWAS	glucose
YBR285W	2	773922	15	174364	GWAS	glucose
YDR249C	4	958681	15	170945	GWAS	glucose
YMR199W	13	662644	15	154177	GWAS	glucose
YMR199W	13	662644	15	180961	GWAS	glucose
YDR422C	4	1315326	4	1318073	GWAS	glucose
YDR422C	4	1315326	4	1344670	GWAS	glucose
YLR257W	12	658826	15	143597	GWAS	glucose
YLR257W	12	658826	15	174364	GWAS	glucose
YKL167C	11	133721	14	449639	GWAS	glucose
YMR300C	13	865559	15	180961	GWAS	glucose
YBR280C	2	762784	15	143597	GWAS	glucose
YBR280C	2	762784	15	180961	GWAS	glucose
YLR011W	12	169103	12	196850	GWAS	glucose
YDR072C	4	589761	14	581280	GWAS	glucose
YPL161C	16	244319	15	180961	GWAS	glucose
YKL047W	11	349463	5	395442	GWAS	glucose
YPL004C	16	550632	15	143597	GWAS	glucose
YPL004C	16	550632	15	180961	GWAS	glucose
YJR131W	10	667644	10	575236	GWAS	glucose
YJR131W	10	667644	10	646911	GWAS	glucose
YJR131W	10	667644	10	704668	GWAS	glucose
YGR244C	7	978036	15	116709	GWAS	glucose
YGR244C	7	978036	15	143597	GWAS	glucose
YGR244C	7	978036	15	180210	GWAS	glucose
YAL010C	1	134184	5	109310	GWAS	glucose
YDR425W	4	1320064	4	1321550	GWAS	glucose
YLR253W	12	642627	14	449639	GWAS	glucose
YLR253W	12	642627	14	547072	GWAS	glucose
YDR476C	4	1410453	12	679808	GWAS	glucose
YGR257C	7	1006205	14	449639	GWAS	glucose
YKL008C	11	427295	11	388373	GWAS	glucose
YKL008C	11	427295	11	421190	GWAS	glucose
YDL071C	4	330666	13	184059	GWAS	glucose
YDL071C	4	330666	13	261719	GWAS	glucose
YDL071C	4	330666	13	299950	GWAS	glucose
YMR024W	13	321875	14	449639	GWAS	glucose
YFL047W	6	40421	6	43666	GWAS	glucose
YFL047W	6	40421	8	84437	GWAS	glucose
YFL047W	6	40421	8	111687	GWAS	glucose
YML050W	13	173139	14	449639	GWAS	glucose
YPL210C	16	154290	14	486861	GWAS	glucose
YDL107W	4	268921	4	246738	GWAS	glucose
YDL107W	4	268921	4	273846	GWAS	glucose
YNL135C	14	371882	14	330365	GWAS	glucose
YNL135C	14	371882	14	371953	GWAS	glucose
YNL135C	14	371882	14	412269	GWAS	glucose
YNL281W	14	108467	15	143597	GWAS	glucose
YNL281W	14	108467	15	174364	GWAS	glucose
YLR251W	12	641464	15	143597	GWAS	glucose
YLR251W	12	641464	15	174364	GWAS	glucose
YOL102C	15	125997	15	113251	GWAS	glucose
YOL102C	15	125997	15	141627	GWAS	glucose
YOL102C	15	125997	15	174364	GWAS	glucose
YCR052W	3	214994	3	210748	GWAS	glucose
YOL010W	15	307938	15	141633	GWAS	glucose
YOL010W	15	307938	15	174364	GWAS	glucose
YLL041C	12	53131	15	144659	GWAS	glucose
YLL041C	12	53131	15	180210	GWAS	glucose
YGL213C	7	90054	14	449639	GWAS	glucose
YLR218C	12	573466	12	681096	GWAS	glucose
YDR531W	4	1498232	4	1471260	GWAS	glucose
YHL025W	8	54851	8	46007	GWAS	glucose
YHL025W	8	54851	13	46084	GWAS	glucose
YBR114W	2	467248	16	511400	GWAS	glucose
YOR131C	15	572182	15	524972	GWAS	glucose
YOR131C	15	572182	15	571103	GWAS	glucose
YOR131C	15	572182	15	619862	GWAS	glucose
YLL035W	12	68580	15	108577	GWAS	glucose
YLL035W	12	68580	15	143597	GWAS	glucose
YLL035W	12	68580	15	174364	GWAS	glucose
YAL034C	1	80710	15	143597	GWAS	glucose
YAL034C	1	80710	15	174364	GWAS	glucose
YGL104C	7	308713	7	311205	GWAS	glucose
YGL104C	7	308713	15	180210	GWAS	glucose
YOR390W	15	1076784	13	923511	GWAS	glucose
YML046W	13	181474	8	111680	GWAS	glucose
YKL130C	11	195288	11	98330	GWAS	glucose
YKL130C	11	195288	11	129847	GWAS	glucose
YKL130C	11	195288	11	194611	GWAS	glucose
YKL130C	11	195288	11	220519	GWAS	glucose
YKL130C	11	195288	11	247956	GWAS	glucose
YLL018C-A	12	108676	12	65890	GWAS	glucose
YLL018C-A	12	108676	12	111412	GWAS	glucose
YER087W	5	330576	14	449639	GWAS	glucose
YBR254C	2	723736	14	449639	GWAS	glucose
YJL073W	10	303181	2	555787	GWAS	glucose
YNL261W	14	155100	14	486861	GWAS	glucose
YDR204W	4	858137	15	116709	GWAS	glucose
YDR204W	4	858137	15	143597	GWAS	glucose
YDR204W	4	858137	15	174364	GWAS	glucose
YFR044C	6	239992	14	449639	GWAS	glucose
YBR123C	2	484742	2	376145	GWAS	glucose
YBR123C	2	484742	2	424450	GWAS	glucose
YBR123C	2	484742	2	486640	GWAS	glucose
YMR093W	13	454015	15	143597	GWAS	glucose
YMR093W	13	454015	15	170945	GWAS	glucose
YMR070W	13	409154	12	634226	GWAS	glucose
YMR070W	13	409154	12	662627	GWAS	glucose
YNL108C	14	419014	15	180210	GWAS	glucose
YOL097C	15	136527	15	144659	GWAS	glucose
YOL097C	15	136527	15	174364	GWAS	glucose
YER063W	5	281710	2	533268	GWAS	glucose
YER066W	5	290242	15	174364	GWAS	glucose
YMR017W	13	307489	9	133663	GWAS	glucose
YGR184C	7	859901	14	486861	GWAS	glucose
YDR044W	4	546642	4	582139	GWAS	glucose
YHR016C	8	136881	15	108577	GWAS	glucose
YHR016C	8	136881	15	143597	GWAS	glucose
YHR016C	8	136881	15	174364	GWAS	glucose
YOL091W	15	145334	15	54769	GWAS	glucose
YOL091W	15	145334	15	144659	GWAS	glucose
YOL091W	15	145334	15	180961	GWAS	glucose
YLR359W	12	844282	4	251013	GWAS	glucose
YLR359W	12	844282	4	285470	GWAS	glucose
YKR098C	11	633026	11	599170	GWAS	glucose
YKR098C	11	633026	11	632285	GWAS	glucose
YJR110W	10	633615	12	679808	GWAS	glucose
YNL102W	14	430087	14	449639	GWAS	glucose
YJR066W	10	559416	15	174364	GWAS	glucose
YER043C	5	235770	2	533262	GWAS	glucose
YER043C	5	235770	12	679808	GWAS	glucose
YER043C	5	235770	12	705226	GWAS	glucose
YBL104C	2	18177	15	154309	GWAS	glucose
YBL104C	2	18177	15	180961	GWAS	glucose
YCR031C	3	177500	15	174364	GWAS	glucose
YKL032C	11	380065	11	379062	GWAS	glucose
YKL032C	11	380065	11	421190	GWAS	glucose
YPL154C	16	259714	15	143597	GWAS	glucose
YPL154C	16	259714	15	174364	GWAS	glucose
YKR024C	11	485144	15	116709	GWAS	glucose
YKR024C	11	485144	15	143597	GWAS	glucose
YKR024C	11	485144	15	180961	GWAS	glucose
YMR185W	13	629025	15	174364	GWAS	glucose
YCR082W	3	258883	3	258267	GWAS	glucose
YIL101C	9	175307	9	190794	GWAS	glucose
YIL101C	9	175307	9	244902	GWAS	glucose
YIL101C	9	175307	15	143597	GWAS	glucose
YIL101C	9	175307	15	180961	GWAS	glucose
YCL030C	3	65934	2	579459	GWAS	glucose
YCL030C	3	65934	2	620056	GWAS	glucose
YER009W	5	172115	15	113251	GWAS	glucose
YER009W	5	172115	15	141621	GWAS	glucose
YER009W	5	172115	15	174364	GWAS	glucose
YGR024C	7	531883	7	543259	GWAS	glucose
YHL004W	8	99219	14	486861	GWAS	glucose
YOR171C	15	652010	2	407410	GWAS	glucose
YOR171C	15	652010	14	449639	GWAS	glucose
YML093W	13	83090	13	49894	GWAS	glucose
YML093W	13	83090	13	77684	GWAS	glucose
YML093W	13	83090	13	115474	GWAS	glucose
YKR072C	11	576435	15	143597	GWAS	glucose
YKR072C	11	576435	15	174364	GWAS	glucose
YDR511W	4	1470017	14	449639	GWAS	glucose
YNL122C	14	398023	14	449639	GWAS	glucose
YBR056W	2	347879	15	143597	GWAS	glucose
YBR056W	2	347879	15	174364	GWAS	glucose
YCL038C	3	54941	14	486861	GWAS	glucose
YHR069C	8	233579	15	154177	GWAS	glucose
YHR069C	8	233579	15	180961	GWAS	glucose
YNL111C	14	416940	12	634226	GWAS	glucose
YNL111C	14	416940	12	659357	GWAS	glucose
YNL111C	14	416940	12	693790	GWAS	glucose
YNL111C	14	416940	12	744436	GWAS	glucose
YER153C	5	474041	14	449639	GWAS	glucose
YER153C	5	474041	14	547072	GWAS	glucose
YNR054C	14	723356	15	180210	GWAS	glucose
YBR066C	2	370037	2	334012	GWAS	glucose
YBR066C	2	370037	2	364851	GWAS	glucose
YBR066C	2	370037	2	392138	GWAS	glucose
YBR066C	2	370037	2	420528	GWAS	glucose
YML091C	13	87123	13	49894	GWAS	glucose
YML091C	13	87123	13	87587	GWAS	glucose
YML032C	13	212515	13	205921	GWAS	glucose
YJR075W	10	573981	10	472147	GWAS	glucose
YJR075W	10	573981	10	509429	GWAS	glucose
YJR075W	10	573981	10	572473	GWAS	glucose
YJR075W	10	573981	10	626968	GWAS	glucose
YOR229W	15	768409	12	634226	GWAS	glucose
YOR229W	15	768409	12	662627	GWAS	glucose
YOR229W	15	768409	12	693790	GWAS	glucose
YOR229W	15	768409	12	721988	GWAS	glucose
YDR294C	4	1050459	4	1039379	GWAS	glucose
YPL183W-A	16	199095	14	449639	GWAS	glucose
YGL026C	7	446412	14	449639	GWAS	glucose
YNL169C	14	316169	2	533268	GWAS	glucose
YNL169C	14	316169	2	570229	GWAS	glucose
YGL031C	7	437467	15	180210	GWAS	glucose
YMR139W	13	546125	15	141627	GWAS	glucose
YMR139W	13	546125	15	180210	GWAS	glucose
YMR139W	13	546125	16	511406	GWAS	glucose
YBR139W	2	515664	15	143597	GWAS	glucose
YBR139W	2	515664	15	174364	GWAS	glucose
YGR264C	7	1019598	15	113260	GWAS	glucose
YGR264C	7	1019598	15	143597	GWAS	glucose
YGR264C	7	1019598	15	174364	GWAS	glucose
YJR090C	10	590872	10	579935	GWAS	glucose
YLR149C	12	437631	15	113254	GWAS	glucose
YLR149C	12	437631	15	143597	GWAS	glucose
YLR149C	12	437631	15	174364	GWAS	glucose
YJL012C	10	411234	13	27644	GWAS	glucose
YJL012C	10	411234	13	57145	GWAS	glucose
YGR251W	7	995639	7	790117	GWAS	glucose
YGR251W	7	995639	7	995892	GWAS	glucose
YCR046C	3	209914	14	449639	GWAS	glucose
YDR512C	4	1470500	4	1474677	GWAS	glucose
YDR512C	4	1470500	15	116709	GWAS	glucose
YDR512C	4	1470500	15	150651	GWAS	glucose
YDR512C	4	1470500	15	180210	GWAS	glucose
YPL175W	16	218630	15	174364	GWAS	glucose
YKL084W	11	280509	15	143597	GWAS	glucose
YKL084W	11	280509	15	174364	GWAS	glucose
YBL089W	2	49574	2	50915	GWAS	glucose
YDR210W	4	871074	4	864542	GWAS	glucose
YKL166C	11	134509	11	98332	GWAS	glucose
YKL166C	11	134509	11	136397	GWAS	glucose
YHR073W	8	242582	14	449639	GWAS	glucose
YKL207W	11	48194	2	406888	GWAS	glucose
YKL207W	11	48194	2	489202	GWAS	glucose
YKL207W	11	48194	14	449639	GWAS	glucose
YDR031W	4	503498	15	108577	GWAS	glucose
YDR031W	4	503498	15	180961	GWAS	glucose
YNL327W	14	24048	2	555575	GWAS	glucose
YNL327W	14	24048	2	592863	GWAS	glucose
YNL327W	14	24048	2	628224	GWAS	glucose
YNL327W	14	24048	2	667083	GWAS	glucose
YNR074C	14	777602	12	679808	GWAS	glucose
YDL124W	4	240259	4	219120	GWAS	glucose
YDL124W	4	240259	4	246738	GWAS	glucose
YDL124W	4	240259	4	279790	GWAS	glucose
YDL124W	4	240259	15	180961	GWAS	glucose
YBR275C	2	751356	2	760429	GWAS	glucose
YBR053C	2	339675	15	174364	GWAS	glucose
YBR197C	2	615203	2	562409	GWAS	glucose
YBR197C	2	615203	2	608310	GWAS	glucose
YBR197C	2	615203	2	667083	GWAS	glucose
YDL160C	4	170410	14	449639	GWAS	glucose
YNL075W	14	485607	15	174364	GWAS	glucose
YPL172C	16	224353	14	486861	GWAS	glucose
YPL172C	16	224353	14	547072	GWAS	glucose
YJL042W	10	361249	15	108577	GWAS	glucose
YJL042W	10	361249	15	143597	GWAS	glucose
YJL042W	10	361249	15	174364	GWAS	glucose
YKL109W	11	232227	5	350744	GWAS	glucose
YKL109W	11	232227	11	235002	GWAS	glucose
YDR141C	4	734901	14	449639	GWAS	glucose
YLR255C	12	645600	12	659357	GWAS	glucose
YLR255C	12	645600	12	693790	GWAS	glucose
YML021C	13	229734	14	449639	GWAS	glucose
YOR128C	15	564476	15	551819	GWAS	glucose
YOR128C	15	564476	15	580354	GWAS	glucose
YDR375C	4	1225166	14	486861	GWAS	glucose
YLR297W	12	724044	15	174364	GWAS	glucose
YLR409C	12	934414	15	108577	GWAS	glucose
YLR409C	12	934414	15	143597	GWAS	glucose
YLR409C	12	934414	15	180961	GWAS	glucose
YMR041C	13	350966	15	108577	GWAS	glucose
YMR041C	13	350966	15	141627	GWAS	glucose
YMR041C	13	350966	15	174364	GWAS	glucose
YMR041C	13	350966	16	511400	GWAS	glucose
YMR041C	13	350966	16	555416	GWAS	glucose
YPR045C	16	655140	14	449639	GWAS	glucose
YIR012W	9	378486	15	180961	GWAS	glucose
YOR224C	15	760825	15	108577	GWAS	glucose
YOR224C	15	760825	15	143597	GWAS	glucose
YOR224C	15	760825	15	174364	GWAS	glucose
YBR122C	2	483970	14	449639	GWAS	glucose
YEL017C-A	5	122798	3	100213	GWAS	glucose
YEL017C-A	5	122798	3	175799	GWAS	glucose
YDR357C	4	1189199	4	1105243	GWAS	glucose
YDR357C	4	1189199	4	1188862	GWAS	glucose
YOR047C	15	416347	15	427159	GWAS	glucose
YOR047C	15	416347	15	472577	GWAS	glucose
YPL126W	16	310210	15	113254	GWAS	glucose
YPL126W	16	310210	15	143597	GWAS	glucose
YPL126W	16	310210	15	174364	GWAS	glucose
YNR013C	14	649028	14	534449	GWAS	glucose
YNR013C	14	649028	14	582954	GWAS	glucose
YNR013C	14	649028	14	614342	GWAS	glucose
YNR013C	14	649028	14	648788	GWAS	glucose
YDR395W	4	1263324	15	170945	GWAS	glucose
YCR041W	3	200911	3	92247	GWAS	glucose
YCR041W	3	200911	3	175808	GWAS	glucose
YCR041W	3	200911	3	201166	GWAS	glucose
YNL334C	14	12208	6	5853	GWAS	glucose
YNL334C	14	12208	10	698149	GWAS	glucose
YJL184W	10	83448	10	87113	GWAS	glucose
YCL010C	3	103571	3	90412	GWAS	glucose
YOL128C	15	78352	15	143597	GWAS	glucose
YOL128C	15	78352	15	180180	GWAS	glucose
YOR196C	15	715593	15	683301	GWAS	glucose
YBL007C	2	212632	15	174364	GWAS	glucose
YPL196W	16	175043	15	108577	GWAS	glucose
YPL196W	16	175043	15	143597	GWAS	glucose
YPL196W	16	175043	15	180961	GWAS	glucose
YLR243W	12	624203	15	116709	GWAS	glucose
YLR243W	12	624203	15	143597	GWAS	glucose
YLR243W	12	624203	15	174364	GWAS	glucose
YPL203W	16	166256	15	143597	GWAS	glucose
YPL203W	16	166256	15	174364	GWAS	glucose
YMR289W	13	848685	13	855635	GWAS	glucose
YGR234W	7	959904	7	833786	GWAS	glucose
YGR234W	7	959904	7	860665	GWAS	glucose
YGR234W	7	959904	7	912558	GWAS	glucose
YGR234W	7	959904	7	956838	GWAS	glucose
YGR234W	7	959904	7	995892	GWAS	glucose
YGR234W	7	959904	12	659357	GWAS	glucose
YGR234W	7	959904	12	693616	GWAS	glucose
YGR234W	7	959904	12	721988	GWAS	glucose
YFL042C	6	45720	15	141627	GWAS	glucose
YFL042C	6	45720	15	180222	GWAS	glucose
YPR189W	16	912664	14	449639	GWAS	glucose
YOR205C	15	725564	14	486861	GWAS	glucose
YMR015C	13	300869	12	634226	GWAS	glucose
YMR015C	13	300869	12	659357	GWAS	glucose
YMR015C	13	300869	12	693616	GWAS	glucose
YMR015C	13	300869	12	721988	GWAS	glucose
YMR015C	13	300869	12	770327	GWAS	glucose
YPR150W	16	830999	13	184059	GWAS	glucose
YPR150W	16	830999	13	261719	GWAS	glucose
YPR150W	16	830999	13	299950	GWAS	glucose
YML116W	13	38196	13	33501	GWAS	glucose
YGL124C	7	274780	7	256953	GWAS	glucose
YML078W	13	111002	13	49894	GWAS	glucose
YML078W	13	111002	13	110808	GWAS	glucose
YML078W	13	111002	13	163328	GWAS	glucose
YHL030W	8	40084	14	449639	GWAS	glucose
YGR146C	7	784223	3	81832	GWAS	glucose
YJR004C	10	442909	3	92247	GWAS	glucose
YJR004C	10	442909	3	175808	GWAS	glucose
YJR004C	10	442909	3	201166	GWAS	glucose
YML060W	13	151871	15	174364	GWAS	glucose
YGR041W	7	577487	2	555575	GWAS	glucose
YGR041W	7	577487	2	592863	GWAS	glucose
YGR041W	7	577487	2	628224	GWAS	glucose
YGR041W	7	577487	2	676070	GWAS	glucose
YBR238C	2	695107	15	154177	GWAS	glucose
YBR238C	2	695107	15	180210	GWAS	glucose
YDR513W	4	1471017	15	180210	GWAS	glucose
YHR195W	8	490747	15	113254	GWAS	glucose
YHR195W	8	490747	15	143597	GWAS	glucose
YHR195W	8	490747	15	174364	GWAS	glucose
YNL306W	14	58155	14	449639	GWAS	glucose
YBR229C	2	676357	2	562409	GWAS	glucose
YBR229C	2	676357	2	592989	GWAS	glucose
YBR229C	2	676357	2	636958	GWAS	glucose
YBR229C	2	676357	2	676070	GWAS	glucose
YBR229C	2	676357	2	732092	GWAS	glucose
YER053C-A	5	260933	12	634226	GWAS	glucose
YER053C-A	5	260933	12	662627	GWAS	glucose
YER053C-A	5	260933	12	693616	GWAS	glucose
YER053C-A	5	260933	12	721988	GWAS	glucose
YER053C-A	5	260933	12	770327	GWAS	glucose
YML115C	13	40187	5	422612	GWAS	glucose
YGR180C	7	855264	12	468981	GWAS	glucose
YGR180C	7	855264	12	508029	GWAS	glucose
YGR217W	7	924696	2	533262	GWAS	glucose
YGR217W	7	924696	2	570229	GWAS	glucose
YML018C	13	234771	15	143597	GWAS	glucose
YML018C	13	234771	15	174364	GWAS	glucose
YBL086C	2	61202	15	116709	GWAS	glucose
YBL086C	2	61202	15	143597	GWAS	glucose
YBL086C	2	61202	15	180222	GWAS	glucose
YAL060W	1	35155	1	7544	GWAS	glucose
YAL060W	1	35155	1	37068	GWAS	glucose
YMR294W	13	856966	14	449639	GWAS	glucose
YDR101C	4	655686	15	180961	GWAS	glucose
YNL180C	14	299654	14	281187	GWAS	glucose
YLL034C	12	70633	15	174364	GWAS	glucose
YER035W	5	222639	15	116709	GWAS	glucose
YER035W	5	222639	15	143597	GWAS	glucose
YER035W	5	222639	15	174364	GWAS	glucose
YDR005C	4	456836	4	436997	GWAS	glucose
YDR005C	4	456836	4	465157	GWAS	glucose
YNL237W	14	205188	14	206186	GWAS	glucose
YNL237W	14	205188	14	246135	GWAS	glucose
YPL177C	16	213042	3	81832	GWAS	glucose
YPL177C	16	213042	5	350744	GWAS	glucose
YPR194C	16	924304	2	514035	GWAS	glucose
YPR194C	16	924304	2	555596	GWAS	glucose
YPR194C	16	924304	2	582419	GWAS	glucose
YJR085C	10	585120	15	180210	GWAS	glucose
YIL110W	9	156045	15	108577	GWAS	glucose
YIL110W	9	156045	15	143597	GWAS	glucose
YIL110W	9	156045	15	180961	GWAS	glucose
YOR104W	15	517642	15	488274	GWAS	glucose
YOR104W	15	517642	15	524978	GWAS	glucose
YOR104W	15	517642	15	571103	GWAS	glucose
YGR154C	7	796798	15	174364	GWAS	glucose
YGR154C	7	796798	16	535979	GWAS	glucose
YLR204W	12	552270	14	449639	GWAS	glucose
YGR013W	7	514554	7	497987	GWAS	glucose
YGR013W	7	514554	7	524216	GWAS	glucose
YEL026W	5	101943	15	143597	GWAS	glucose
YEL026W	5	101943	15	174364	GWAS	glucose
YDR050C	4	555726	14	486861	GWAS	glucose
YBR247C	2	713004	15	143597	GWAS	glucose
YBR247C	2	713004	15	174364	GWAS	glucose
YBL021C	2	181660	2	199107	GWAS	glucose
YDR362C	4	1196679	1	141187	GWAS	glucose
YDR362C	4	1196679	1	166221	GWAS	glucose
YJL196C	10	67850	2	533262	GWAS	glucose
YJL196C	10	67850	2	562409	GWAS	glucose
YJL196C	10	67850	7	402881	GWAS	glucose
YNL096C	14	443398	15	174364	GWAS	glucose
YLR042C	12	229966	2	555787	GWAS	glucose
YLR042C	12	229966	2	628224	GWAS	glucose
YLR136C	12	415801	12	668249	GWAS	glucose
YIR036C	9	422074	15	116709	GWAS	glucose
YIR036C	9	422074	15	143597	GWAS	glucose
YIR036C	9	422074	15	170945	GWAS	glucose
YNR015W	14	653387	15	143597	GWAS	glucose
YNR015W	14	653387	15	179289	GWAS	glucose
YNL274C	14	121118	15	116709	GWAS	glucose
YNL274C	14	121118	15	180210	GWAS	glucose
YNL200C	14	263713	15	143597	GWAS	glucose
YNL200C	14	263713	15	174364	GWAS	glucose
YLR327C	12	783127	15	113254	GWAS	glucose
YLR327C	12	783127	15	144659	GWAS	glucose
YLR327C	12	783127	15	180210	GWAS	glucose
YER177W	5	545611	15	113251	GWAS	glucose
YER177W	5	545611	15	143597	GWAS	glucose
YER177W	5	545611	15	170945	GWAS	glucose
YIR007W	9	370704	14	486861	GWAS	glucose
YKL208W	11	47157	3	175808	GWAS	glucose
YKL208W	11	47157	3	201166	GWAS	glucose
YLR028C	12	199540	15	174364	GWAS	glucose
YNL042W	14	548100	14	558284	GWAS	glucose
YNL042W	14	548100	14	595885	GWAS	glucose
YNL042W	14	548100	14	648788	GWAS	glucose
YOR363C	15	1020222	1	7712	GWAS	glucose
YOR363C	15	1020222	1	42489	GWAS	glucose
YOR096W	15	505794	15	141621	GWAS	glucose
YOR096W	15	505794	15	174364	GWAS	glucose
YPL104W	16	355700	14	449639	GWAS	glucose
YMR212C	13	690695	15	113251	GWAS	glucose
YMR212C	13	690695	15	141627	GWAS	glucose
YMR212C	13	690695	15	174364	GWAS	glucose
YIL166C	9	30938	1	74577	GWAS	glucose
YIL166C	9	30938	9	46561	GWAS	glucose
YLR264W	12	673131	12	677957	GWAS	glucose
YLR264W	12	673131	12	713638	GWAS	glucose
YLR264W	12	673131	12	744310	GWAS	glucose
YKL154W	11	161601	15	174364	GWAS	glucose
YDR428C	4	1323454	13	46084	GWAS	glucose
YOR354C	15	1001147	14	449639	GWAS	glucose
YCR091W	3	274404	15	113254	GWAS	glucose
YCR091W	3	274404	15	143597	GWAS	glucose
YCR091W	3	274404	15	174364	GWAS	glucose
YGL178W	7	167352	7	141949	GWAS	glucose
YGL178W	7	167352	7	171769	GWAS	glucose
YHR004C	8	111754	12	662627	GWAS	glucose
YMR259C	13	784621	14	449639	GWAS	glucose
YMR259C	13	784621	15	180210	GWAS	glucose
YNL312W	14	48287	14	449639	GWAS	glucose
YNL154C	14	343636	14	449639	GWAS	glucose
YGR062C	7	616328	14	486861	GWAS	glucose
YPL026C	16	500675	5	350744	GWAS	glucose
YPL026C	16	500675	5	426429	GWAS	glucose
YPL026C	16	500675	5	458085	GWAS	glucose
YCL011C	3	102075	3	64311	GWAS	glucose
YCL011C	3	102075	3	90412	GWAS	glucose
YJL153C	10	134332	2	477206	GWAS	glucose
YJL153C	10	134332	2	517123	GWAS	glucose
YJL153C	10	134332	2	548401	GWAS	glucose
YJL153C	10	134332	2	582419	GWAS	glucose
YJL153C	10	134332	2	608310	GWAS	glucose
YJL153C	10	134332	2	676070	GWAS	glucose
YCR008W	3	128470	3	105042	GWAS	glucose
YJL050W	10	342522	15	116709	GWAS	glucose
YJL050W	10	342522	15	143597	GWAS	glucose
YJL050W	10	342522	15	180210	GWAS	glucose
YML009C-A	13	250675	15	144659	GWAS	glucose
YHR197W	8	493896	15	116709	GWAS	glucose
YHR197W	8	493896	15	143597	GWAS	glucose
YHR197W	8	493896	15	180961	GWAS	glucose
YGR197C	7	892497	15	538785	GWAS	glucose
YGR197C	7	892497	15	580354	GWAS	glucose
YGR197C	7	892497	15	632894	GWAS	glucose
YGR197C	7	892497	15	683415	GWAS	glucose
YLR165C	12	494494	12	469100	GWAS	glucose
YLR165C	12	494494	12	553124	GWAS	glucose
YEL038W	5	80462	5	79647	GWAS	glucose
YEL038W	5	80462	5	116680	GWAS	glucose
YOR185C	15	681444	15	116709	GWAS	glucose
YOR185C	15	681444	15	143597	GWAS	glucose
YOR185C	15	681444	15	174364	GWAS	glucose
YER017C	5	189503	14	449639	GWAS	glucose
YJL057C	10	328118	15	175594	GWAS	glucose
YDL093W	4	289909	4	275191	GWAS	glucose
YDL093W	4	289909	12	611810	GWAS	glucose
YPL119C	16	324411	15	174364	GWAS	glucose
YGR093W	7	670388	15	180961	GWAS	glucose
YJR133W	10	672991	2	555787	GWAS	glucose
YJR133W	10	672991	2	582419	GWAS	glucose
YJR133W	10	672991	2	615927	GWAS	glucose
YLR422W	12	965897	12	909226	GWAS	glucose
YLR422W	12	965897	12	965218	GWAS	glucose
YLR422W	12	965897	12	1000554	GWAS	glucose
YKL122C	11	212495	11	219950	GWAS	glucose
YKL122C	11	212495	11	261779	GWAS	glucose
YGR132C	7	755589	14	449639	GWAS	glucose
YGR132C	7	755589	15	180210	GWAS	glucose
YOL052C-A	15	231570	15	113254	GWAS	glucose
YOL052C-A	15	231570	15	143597	GWAS	glucose
YOL052C-A	15	231570	15	174364	GWAS	glucose
YFR047C	6	244279	15	846344	GWAS	glucose
YMR271C	13	806865	15	144659	GWAS	glucose
YMR271C	13	806865	15	174364	GWAS	glucose
YKL031W	11	382072	11	382554	GWAS	glucose
YKL031W	11	382072	11	446685	GWAS	glucose
YKL091C	11	269718	15	143597	GWAS	glucose
YKL091C	11	269718	15	174364	GWAS	glucose
YDR376W	4	1226822	14	449639	GWAS	glucose
YOR248W	15	798013	15	798209	GWAS	glucose
YOR248W	15	798013	15	842027	GWAS	glucose
YLR092W	12	323544	9	196145	GWAS	glucose
YLR092W	12	323544	9	214482	GWAS	glucose
YLR092W	12	323544	9	259533	GWAS	glucose
YOL066C	15	202696	15	202370	GWAS	glucose
YCL004W	3	109105	3	105042	GWAS	glucose
YCL004W	3	109105	3	175808	GWAS	glucose
YDR023W	4	489508	14	449639	GWAS	glucose
YFR049W	6	248523	15	174364	GWAS	glucose
YBL042C	2	138341	5	79647	GWAS	glucose
YBL042C	2	138341	5	117056	GWAS	glucose
YGR243W	7	977336	15	113254	GWAS	glucose
YGR243W	7	977336	15	154309	GWAS	glucose
YGR243W	7	977336	15	180210	GWAS	glucose
YGR281W	7	1052824	7	457215	GWAS	glucose
YGR281W	7	1052824	15	143597	GWAS	glucose
YGR281W	7	1052824	15	174364	GWAS	glucose
YGL253W	7	23935	7	19171	GWAS	glucose
YGL253W	7	23935	15	108577	GWAS	glucose
YGL253W	7	23935	15	143597	GWAS	glucose
YGL253W	7	23935	15	174364	GWAS	glucose
YBR107C	2	453793	2	382536	GWAS	glucose
YBR107C	2	453793	2	427675	GWAS	glucose
YBR107C	2	453793	2	477206	GWAS	glucose
YBR107C	2	453793	2	508843	GWAS	glucose
YBR107C	2	453793	2	537314	GWAS	glucose
YIL008W	9	342536	15	113251	GWAS	glucose
YIL008W	9	342536	15	141633	GWAS	glucose
YIL008W	9	342536	15	174364	GWAS	glucose
YIL008W	9	342536	16	511406	GWAS	glucose
YJL207C	10	41389	14	449639	GWAS	glucose
YLR071C	12	275378	15	116709	GWAS	glucose
YLR071C	12	275378	15	154309	GWAS	glucose
YLR071C	12	275378	15	180961	GWAS	glucose
YJR010C-A	10	458077	10	349332	GWAS	glucose
YJR010C-A	10	458077	10	450212	GWAS	glucose
YJR010C-A	10	458077	10	492254	GWAS	glucose
YGR016W	7	522261	2	376668	GWAS	glucose
YGR016W	7	522261	2	420366	GWAS	glucose
YGR016W	7	522261	2	489202	GWAS	glucose
YGR016W	7	522261	2	533268	GWAS	glucose
YBL093C	2	44256	12	634226	GWAS	glucose
YBL093C	2	44256	12	659357	GWAS	glucose
YBL093C	2	44256	12	693790	GWAS	glucose
YBR079C	2	395383	15	143597	GWAS	glucose
YBR079C	2	395383	15	174364	GWAS	glucose
YER157W	5	484788	5	500789	GWAS	glucose
YER157W	5	484788	15	170945	GWAS	glucose
YCL031C	3	64675	15	174364	GWAS	glucose
YDL137W	4	216158	4	201395	GWAS	glucose
YDL137W	4	216158	4	246738	GWAS	glucose
YDL137W	4	216158	4	273846	GWAS	glucose
YDL137W	4	216158	4	304683	GWAS	glucose
YDL137W	4	216158	15	180210	GWAS	glucose
YMR232W	13	736926	14	486861	GWAS	glucose
YPL221W	16	133043	2	352257	GWAS	glucose
YPL221W	16	133043	2	533268	GWAS	glucose
YLL020C	12	105556	15	116709	GWAS	glucose
YLL020C	12	105556	15	180961	GWAS	glucose
YPL020C	16	512313	16	453436	GWAS	glucose
YPL020C	16	512313	16	511406	GWAS	glucose
YPL020C	16	512313	16	555416	GWAS	glucose
YER027C	5	208979	5	207819	GWAS	glucose
YER027C	5	208979	5	234629	GWAS	glucose
YLR219W	12	574151	15	180210	GWAS	glucose
YKL127W	11	203541	15	143597	GWAS	glucose
YKL127W	11	203541	15	174364	GWAS	glucose
YKL052C	11	339668	12	659357	GWAS	glucose
YKL052C	11	339668	15	108577	GWAS	glucose
YKL052C	11	339668	15	141633	GWAS	glucose
YKL052C	11	339668	15	180961	GWAS	glucose
YMR293C	13	855399	14	449639	GWAS	glucose
YDR211W	4	884727	15	174364	GWAS	glucose
YLR080W	12	287916	15	143597	GWAS	glucose
YLR080W	12	287916	15	174364	GWAS	glucose
YNR046W	14	707788	15	143597	GWAS	glucose
YNR046W	14	707788	15	174364	GWAS	glucose
YJL157C	10	123836	8	111686	GWAS	glucose
YPL068C	16	424215	15	113261	GWAS	glucose
YPL068C	16	424215	15	154177	GWAS	glucose
YPL068C	16	424215	15	180210	GWAS	glucose
YPL068C	16	424215	16	428900	GWAS	glucose
YOL083W	15	165714	15	143597	GWAS	glucose
YOL083W	15	165714	15	174364	GWAS	glucose
YNL249C	14	179394	14	191243	GWAS	glucose
YNL249C	14	179394	14	246135	GWAS	glucose
YDR268W	4	1004004	4	975086	GWAS	glucose
YDL042C	4	376757	12	469100	GWAS	glucose
YDL042C	4	376757	12	508029	GWAS	glucose
YMR241W	13	751961	5	117705	GWAS	glucose
YJL163C	10	111666	15	143597	GWAS	glucose
YJL163C	10	111666	15	174364	GWAS	glucose
YCR092C	3	276764	10	511123	GWAS	glucose
YCR092C	3	276764	10	548175	GWAS	glucose
YCR092C	3	276764	14	449639	GWAS	glucose
YOR167C	15	648804	12	679808	GWAS	glucose
YOR167C	15	648804	12	713644	GWAS	glucose
YBL068W	2	92414	15	174364	GWAS	glucose
YMR287C	13	842436	14	449639	GWAS	glucose
YNL137C	14	368595	14	449639	GWAS	glucose
YNL137C	14	368595	14	547072	GWAS	glucose
YPL019C	16	514511	13	27644	GWAS	glucose
YPL019C	16	514511	13	64970	GWAS	glucose
YGR055W	7	599417	15	113251	GWAS	glucose
YGR055W	7	599417	15	150651	GWAS	glucose
YGL067W	7	376101	7	311205	GWAS	glucose
YGL067W	7	376101	7	375499	GWAS	glucose
YGL067W	7	376101	7	410146	GWAS	glucose
YML055W	13	164790	13	163328	GWAS	glucose
YML055W	13	164790	13	205921	GWAS	glucose
YAL049C	1	51855	1	3220	GWAS	glucose
YAL049C	1	51855	1	29978	GWAS	glucose
YGR031W	7	546441	15	113251	GWAS	glucose
YGR031W	7	546441	15	141621	GWAS	glucose
YNL040W	14	553380	14	568748	GWAS	glucose
YNL040W	14	553380	14	595753	GWAS	glucose
YDR123C	4	698554	2	530481	GWAS	glucose
YDR123C	4	698554	2	562409	GWAS	glucose
YPL260W	16	49303	14	449639	GWAS	glucose
YIL129C	9	106107	14	449639	GWAS	glucose
YDL234C	4	34237	15	143597	GWAS	glucose
YDL234C	4	34237	15	180961	GWAS	glucose
YMR105C	13	475897	15	108577	GWAS	glucose
YMR105C	13	475897	15	143597	GWAS	glucose
YMR105C	13	475897	15	174364	GWAS	glucose
YKL162C	11	147630	15	108577	GWAS	glucose
YKL162C	11	147630	15	143597	GWAS	glucose
YKL162C	11	147630	15	174364	GWAS	glucose
YGL040C	7	419527	11	238310	GWAS	glucose
YOL157C	15	22525	9	27026	GWAS	glucose
YKR062W	11	559666	11	531561	GWAS	glucose
YKR062W	11	559666	11	566015	GWAS	glucose
YKR062W	11	559666	11	596215	GWAS	glucose
YGL162W	7	198138	15	154177	GWAS	glucose
YKR046C	11	524223	12	634226	GWAS	glucose
YKR046C	11	524223	12	659357	GWAS	glucose
YKR046C	11	524223	12	689211	GWAS	glucose
YKR046C	11	524223	12	721988	GWAS	glucose
YFR005C	6	154527	14	449639	GWAS	glucose
YCL052C	3	34143	15	154177	GWAS	glucose
YML028W	13	220138	12	708041	GWAS	glucose
YPL042C	16	473040	2	521415	GWAS	glucose
YFR025C	6	203743	6	208654	GWAS	glucose
YGL112C	7	298178	7	301131	GWAS	glucose
YLR438C-A	12	1013909	12	964989	GWAS	glucose
YLR438C-A	12	1013909	12	1023795	GWAS	glucose
YLR438C-A	12	1013909	12	1054278	GWAS	glucose
YBR135W	2	504854	2	517123	GWAS	glucose
YBR135W	2	504854	2	555787	GWAS	glucose
YNR065C	14	750350	14	705559	GWAS	glucose
YNR065C	14	750350	14	732029	GWAS	glucose
YJR045C	10	519638	14	449639	GWAS	glucose
YDR283C	4	1025070	14	486861	GWAS	glucose
YPR070W	16	685898	13	286122	GWAS	glucose
YDL073W	4	326613	15	170945	GWAS	glucose
YBR048W	2	332831	15	170945	GWAS	glucose
YKL148C	11	169207	11	194611	GWAS	glucose
YKL148C	11	169207	11	235002	GWAS	glucose
YNR016C	14	654673	1	42489	GWAS	glucose
YGR252W	7	996869	7	994645	GWAS	glucose
YHL006C	8	98343	8	45098	GWAS	glucose
YHL006C	8	98343	8	98513	GWAS	glucose
YKL201C	11	63930	11	47707	GWAS	glucose
YKL201C	11	63930	11	85465	GWAS	glucose
YKR058W	11	552770	11	556730	GWAS	glucose
YKR058W	11	552770	15	143597	GWAS	glucose
YKR058W	11	552770	15	174364	GWAS	glucose
YMR302C	13	870073	15	154177	GWAS	glucose
YMR302C	13	870073	15	180210	GWAS	glucose
YLR300W	12	728955	15	180961	GWAS	glucose
YBL084C	2	67169	2	73342	GWAS	glucose
YBL084C	2	67169	15	180222	GWAS	glucose
YOR113W	15	534075	15	488274	GWAS	glucose
YOR113W	15	534075	15	524978	GWAS	glucose
YOR113W	15	534075	15	571103	GWAS	glucose
YJL047C	10	349580	10	336317	GWAS	glucose
YJL047C	10	349580	14	449639	GWAS	glucose
YHR021C	8	147871	13	94053	GWAS	glucose
YLR382C	12	882067	14	449639	GWAS	glucose
YGR076C	7	637104	14	449639	GWAS	glucose
YLL040C	12	54211	14	486861	GWAS	glucose
YLL040C	12	54211	15	141633	GWAS	glucose
YLL040C	12	54211	15	174364	GWAS	glucose
YDL049C	4	365068	2	392138	GWAS	glucose
YDL049C	4	365068	14	449639	GWAS	glucose
YHR058C	8	218997	8	167504	GWAS	glucose
YHR058C	8	218997	8	221933	GWAS	glucose
YJR006W	10	449202	10	422580	GWAS	glucose
YJR006W	10	449202	10	472146	GWAS	glucose
YJR006W	10	449202	10	503030	GWAS	glucose
YDR350C	4	1176120	15	143597	GWAS	glucose
YDR350C	4	1176120	15	180210	GWAS	glucose
YOR173W	15	657264	15	113254	GWAS	glucose
YOR173W	15	657264	15	143597	GWAS	glucose
YOR173W	15	657264	15	174364	GWAS	glucose
YNL055C	14	517994	14	568280	GWAS	glucose
YNL055C	14	517994	15	143597	GWAS	glucose
YNL055C	14	517994	15	180210	GWAS	glucose
YOR319W	15	912822	1	55221	GWAS	glucose
YOR319W	15	912822	15	819015	GWAS	glucose
YOR319W	15	912822	15	865782	GWAS	glucose
YDL085W	4	303211	15	113254	GWAS	glucose
YDL085W	4	303211	15	143597	GWAS	glucose
YDL085W	4	303211	15	174364	GWAS	glucose
YIL096C	9	182117	9	190794	GWAS	glucose
YIL096C	9	182117	9	244902	GWAS	glucose
YIL096C	9	182117	15	143597	GWAS	glucose
YIL096C	9	182117	15	174364	GWAS	glucose
YPL010W	16	535018	16	511406	GWAS	glucose
YPL010W	16	535018	16	555416	GWAS	glucose
YLR131C	12	404510	2	419093	GWAS	glucose
YOL070C	15	197220	15	193911	GWAS	glucose
YOL120C	15	93395	15	143597	GWAS	glucose
YOL120C	15	93395	15	174364	GWAS	glucose
YOR245C	15	794076	15	116709	GWAS	glucose
YDR231C	4	926293	8	457580	GWAS	glucose
YDR231C	4	926293	15	180961	GWAS	glucose
YPL066W	16	426233	2	553812	GWAS	glucose
YPL066W	16	426233	2	592989	GWAS	glucose
YPL066W	16	426233	2	628224	GWAS	glucose
YCL025C	3	76018	8	149652	GWAS	glucose
YCL025C	3	76018	8	176670	GWAS	glucose
YCL025C	3	76018	8	213595	GWAS	glucose
YIL132C	9	99860	9	133693	GWAS	glucose
YIR021W	9	397294	9	386046	GWAS	glucose
YNL118C	14	402652	14	402312	GWAS	glucose
YHR085W	8	276764	15	116709	GWAS	glucose
YHR085W	8	276764	15	143597	GWAS	glucose
YHR085W	8	276764	15	180210	GWAS	glucose
YER154W	5	475020	14	486861	GWAS	glucose
YMR311C	13	896914	15	174364	GWAS	glucose
YNL167C	14	319416	14	449639	GWAS	glucose
YOL076W	15	187024	14	449639	GWAS	glucose
YOR210W	15	738320	15	141633	GWAS	glucose
YOR210W	15	738320	15	174364	GWAS	glucose
YOR210W	15	738320	16	500354	GWAS	glucose
YLR268W	12	680200	12	679808	GWAS	glucose
YLR268W	12	680200	12	713644	GWAS	glucose
YMR098C	13	460771	14	449639	GWAS	glucose
YDR058C	4	567723	4	568122	GWAS	glucose
YOR042W	15	408425	15	174364	GWAS	glucose
YOR042W	15	408425	15	301076	GWAS	glucose
YOR042W	15	408425	15	348934	GWAS	glucose
YOR042W	15	408425	15	407690	GWAS	glucose
YOR042W	15	408425	15	438828	GWAS	glucose
YEL059C-A	5	42400	5	42414	GWAS	glucose
YBR069C	2	376574	2	334012	GWAS	glucose
YBR069C	2	376574	2	376872	GWAS	glucose
YBR069C	2	376574	2	407410	GWAS	glucose
YBR069C	2	376574	2	486640	GWAS	glucose
YDL039C	4	381985	13	261719	GWAS	glucose
YDL039C	4	381985	13	298193	GWAS	glucose
YBR189W	2	604508	2	565216	GWAS	glucose
YBR189W	2	604508	2	603790	GWAS	glucose
YBR189W	2	604508	2	676070	GWAS	glucose
YDR129C	4	713340	15	116709	GWAS	glucose
YDR129C	4	713340	15	143597	GWAS	glucose
YDR129C	4	713340	15	179289	GWAS	glucose
YGR211W	7	915241	15	180961	GWAS	glucose
YMR164C	13	587274	13	566144	GWAS	glucose
YGL222C	7	80659	7	69250	GWAS	glucose
YGL222C	7	80659	7	117900	GWAS	glucose
YKR090W	11	608946	11	618643	GWAS	glucose
YKR090W	11	608946	11	649438	GWAS	glucose
YOR013W	15	356751	15	298704	GWAS	glucose
YOR013W	15	356751	15	357194	GWAS	glucose
YOR013W	15	356751	15	418284	GWAS	glucose
YAL051W	1	48564	14	449639	GWAS	glucose
YEL071W	5	16355	15	116709	GWAS	glucose
YEL071W	5	16355	15	143597	GWAS	glucose
YEL071W	5	16355	15	180210	GWAS	glucose
YDR041W	4	539803	14	449639	GWAS	glucose
YLR364W	12	854062	12	854279	GWAS	glucose
YNR036C	14	694361	15	174364	GWAS	glucose
YNL049C	14	535281	15	174364	GWAS	glucose
YKL128C	11	200884	15	108577	GWAS	glucose
YKL128C	11	200884	15	143597	GWAS	glucose
YKL128C	11	200884	15	180210	GWAS	glucose
YOR273C	15	834452	1	11628	GWAS	glucose
YOR273C	15	834452	1	52943	GWAS	glucose
YBR213W	2	650368	15	174364	GWAS	glucose
YMR049C	13	368094	15	108577	GWAS	glucose
YMR049C	13	368094	15	143597	GWAS	glucose
YMR049C	13	368094	15	174364	GWAS	glucose
YMR165C	13	590040	13	574867	GWAS	glucose
YER139C	5	450563	5	420595	GWAS	glucose
YER139C	5	450563	5	458085	GWAS	glucose
YKL139W	11	182958	11	145839	GWAS	glucose
YKL139W	11	182958	11	194611	GWAS	glucose
YKL139W	11	182958	11	219918	GWAS	glucose
YOL108C	15	111431	2	537314	GWAS	glucose
YNL066W	14	501157	2	555575	GWAS	glucose
YNL066W	14	501157	2	592989	GWAS	glucose
YNL066W	14	501157	2	628224	GWAS	glucose
YNL066W	14	501157	2	673274	GWAS	glucose
YPL024W	16	503517	16	453436	GWAS	glucose
YPL024W	16	503517	16	489143	GWAS	glucose
YHR096C	8	294669	15	113260	GWAS	glucose
YHR096C	8	294669	15	144659	GWAS	glucose
YHR096C	8	294669	15	180210	GWAS	glucose
YGR053C	7	594986	15	143597	GWAS	glucose
YGR053C	7	594986	15	174364	GWAS	glucose
YPR190C	16	917077	15	143597	GWAS	glucose
YPR190C	16	917077	15	170945	GWAS	glucose
YJR061W	10	550511	10	509435	GWAS	glucose
YJR061W	10	550511	10	548175	GWAS	glucose
YJR061W	10	550511	10	579929	GWAS	glucose
YGR255C	7	1002523	15	174364	GWAS	glucose
YDR120C	4	691549	15	174364	GWAS	glucose
YDR145W	4	746738	14	449639	GWAS	glucose
YMR036C	13	341856	13	255486	GWAS	glucose
YMR036C	13	341856	13	285840	GWAS	glucose
YMR036C	13	341856	13	328865	GWAS	glucose
YMR036C	13	341856	13	371857	GWAS	glucose
YMR036C	13	341856	13	403766	GWAS	glucose
YKR085C	11	599094	11	599170	GWAS	glucose
YPL003W	16	552020	15	108577	GWAS	glucose
YPL003W	16	552020	15	143597	GWAS	glucose
YPL003W	16	552020	15	170945	GWAS	glucose
YOR285W	15	849635	15	802724	GWAS	glucose
YOR285W	15	849635	15	854266	GWAS	glucose
YNL234W	14	210233	15	143597	GWAS	glucose
YNL234W	14	210233	15	180961	GWAS	glucose
YGR019W	7	525229	15	143597	GWAS	glucose
YGR019W	7	525229	15	174364	GWAS	glucose
YIL117C	9	140613	8	111687	GWAS	glucose
YJL117W	10	192531	13	28694	GWAS	glucose
YOL126C	15	81787	5	79647	GWAS	glucose
YOL126C	15	81787	5	117056	GWAS	glucose
YGL116W	7	289809	8	95289	GWAS	glucose
YMR194W	13	651145	15	143597	GWAS	glucose
YMR194W	13	651145	15	174364	GWAS	glucose
YDR148C	4	753675	15	144659	GWAS	glucose
YDR148C	4	753675	15	180210	GWAS	glucose
YDR011W	4	465919	12	681096	GWAS	glucose
YDR011W	4	465919	15	587316	GWAS	glucose
YDR011W	4	465919	15	619862	GWAS	glucose
YDR011W	4	465919	15	683415	GWAS	glucose
YJL198W	10	60844	15	116709	GWAS	glucose
YJL198W	10	60844	15	143597	GWAS	glucose
YMR239C	13	748262	15	143597	GWAS	glucose
YMR239C	13	748262	15	174364	GWAS	glucose
YOR052C	15	426772	15	180210	GWAS	glucose
YMR193W	13	650036	14	486861	GWAS	glucose
YEL002C	5	148722	14	449639	GWAS	glucose
YIL113W	9	150559	15	108577	GWAS	glucose
YIL113W	9	150559	15	143597	GWAS	glucose
YIL113W	9	150559	15	174364	GWAS	glucose
YDR140W	4	734138	4	744522	GWAS	glucose
YDR140W	4	734138	4	818354	GWAS	glucose
YIL167W	9	29416	9	38608	GWAS	glucose
YIL167W	9	29416	9	79820	GWAS	glucose
YER081W	5	322686	5	272255	GWAS	glucose
YER081W	5	322686	5	321708	GWAS	glucose
YLR227C	12	590562	12	582499	GWAS	glucose
YLR227C	12	590562	12	611854	GWAS	glucose
YER117W	5	396769	15	113254	GWAS	glucose
YER117W	5	396769	15	143597	GWAS	glucose
YER117W	5	396769	15	174364	GWAS	glucose
YDR430C	4	1325501	14	449639	GWAS	glucose
YHR005C	8	113499	8	111690	GWAS	glucose
YHR005C	8	113499	8	140058	GWAS	glucose
YGR102C	7	694584	15	143597	GWAS	glucose
YGR102C	7	694584	15	174364	GWAS	glucose
YBR295W	2	792849	12	662627	GWAS	glucose
YNL083W	14	471377	14	486861	GWAS	glucose
YOR154W	15	624729	15	143597	GWAS	glucose
YOR154W	15	624729	15	174364	GWAS	glucose
YOR154W	15	624729	15	589013	GWAS	glucose
YOR154W	15	624729	15	632894	GWAS	glucose
YBR102C	2	445062	15	180210	GWAS	glucose
YGR202C	7	903474	14	486861	GWAS	glucose
YHR086W	8	278153	15	180210	GWAS	glucose
YDL144C	4	198662	4	165032	GWAS	glucose
YDL144C	4	198662	4	192248	GWAS	glucose
YDL144C	4	198662	4	219126	GWAS	glucose
YDL144C	4	198662	4	246738	GWAS	glucose
YDL144C	4	198662	4	273846	GWAS	glucose
YDL144C	4	198662	4	304683	GWAS	glucose
YBL022C	2	177874	14	449639	GWAS	glucose
YCL066W	3	13282	3	92247	GWAS	glucose
YCL066W	3	13282	3	175808	GWAS	glucose
YCL066W	3	13282	3	201166	GWAS	glucose
YLR248W	12	634252	12	642137	GWAS	glucose
YLR248W	12	634252	15	180210	GWAS	glucose
YNL201C	14	260627	14	449639	GWAS	glucose
YGR218W	7	932541	14	449639	GWAS	glucose
YBR030W	2	298292	15	113261	GWAS	glucose
YBR030W	2	298292	15	144659	GWAS	glucose
YBR030W	2	298292	15	180180	GWAS	glucose
YKL121W	11	214142	15	143597	GWAS	glucose
YKL121W	11	214142	15	180961	GWAS	glucose
YCR083W	3	259578	15	113254	GWAS	glucose
YCR083W	3	259578	15	143597	GWAS	glucose
YCR083W	3	259578	15	180961	GWAS	glucose
YPL243W	16	88517	15	180961	GWAS	glucose
YPL216W	16	143821	16	90762	GWAS	glucose
YPL216W	16	143821	16	125271	GWAS	glucose
YHR067W	8	230970	2	548401	GWAS	glucose
YGL146C	7	228751	15	144659	GWAS	glucose
YGL146C	7	228751	15	180210	GWAS	glucose
YNR043W	14	701895	12	634226	GWAS	glucose
YNR043W	14	701895	12	659357	GWAS	glucose
YNR043W	14	701895	12	693616	GWAS	glucose
YNR043W	14	701895	12	721988	GWAS	glucose
YLR002C	12	154343	15	143597	GWAS	glucose
YLR002C	12	154343	15	174364	GWAS	glucose
YER050C	5	253971	14	449639	GWAS	glucose
YEL037C	5	81407	5	46078	GWAS	glucose
YEL037C	5	81407	5	79647	GWAS	glucose
YEL037C	5	81407	5	117048	GWAS	glucose
YOL094C	15	141584	15	143597	GWAS	glucose
YOL094C	15	141584	15	174364	GWAS	glucose
YDR202C	4	856898	15	180180	GWAS	glucose
YJL004C	10	431589	14	486861	GWAS	glucose
YGL047W	7	411552	7	375499	GWAS	glucose
YGL047W	7	411552	7	425445	GWAS	glucose
YGL047W	7	411552	7	457215	GWAS	glucose
YLR455W	12	1053629	12	1054302	GWAS	glucose
YLL056C	12	27409	12	27765	GWAS	glucose
YLR447C	12	1026856	14	449639	GWAS	glucose
YOL086C	15	159548	14	449639	GWAS	glucose
YKL222C	11	3503	11	590	GWAS	glucose
YKL222C	11	3503	11	31187	GWAS	glucose
YML002W	13	264541	13	261719	GWAS	glucose
YML002W	13	264541	13	299950	GWAS	glucose
YJL201W	10	54379	10	22213	GWAS	glucose
YJL201W	10	54379	10	56788	GWAS	glucose
YJL201W	10	54379	10	85260	GWAS	glucose
YDL050C	4	364446	15	180180	GWAS	glucose
YBR191W	2	606270	15	170945	GWAS	glucose
YJL133W	10	160619	10	159449	GWAS	glucose
YJL133W	10	160619	10	388515	GWAS	glucose
YIR033W	9	416124	1	29975	GWAS	glucose
YIR033W	9	416124	1	55221	GWAS	glucose
YIR033W	9	416124	7	402879	GWAS	glucose
YIR033W	9	416124	12	634227	GWAS	glucose
YIR033W	9	416124	12	659357	GWAS	glucose
YIR033W	9	416124	12	693616	GWAS	glucose
YOR118W	15	546857	12	662627	GWAS	glucose
YMR297W	13	861922	15	174364	GWAS	glucose
YML112W	13	45063	13	46084	GWAS	glucose
YOR341W	15	960987	15	143597	GWAS	glucose
YOR341W	15	960987	15	170945	GWAS	glucose
YOR130C	15	569929	2	555596	GWAS	glucose
YOR130C	15	569929	2	582419	GWAS	glucose
YOR130C	15	569929	2	636332	GWAS	glucose
YDL178W	4	139522	14	449639	GWAS	glucose
YJL199C	10	59856	15	143597	GWAS	glucose
YJL199C	10	59856	15	180210	GWAS	glucose
YIL136W	9	93619	15	113254	GWAS	glucose
YIL136W	9	93619	15	143597	GWAS	glucose
YIL136W	9	93619	15	180961	GWAS	glucose
YEL011W	5	133120	15	113254	GWAS	glucose
YEL011W	5	133120	15	143597	GWAS	glucose
YEL011W	5	133120	15	174364	GWAS	glucose
YBR129C	2	494353	14	449639	GWAS	glucose
YBL064C	2	100371	15	144659	GWAS	glucose
YBL064C	2	100371	15	180210	GWAS	glucose
YMR217W	13	701790	13	718930	GWAS	glucose
YMR217W	13	701790	15	174364	GWAS	glucose
YPR125W	16	787961	14	486861	GWAS	glucose
YPR125W	16	787961	14	547071	GWAS	glucose
YFR014C	6	172537	15	143597	GWAS	glucose
YFR014C	6	172537	15	180210	GWAS	glucose
YBR025C	2	290681	15	143597	GWAS	glucose
YBR025C	2	290681	15	174364	GWAS	glucose
YER167W	5	518216	5	504714	GWAS	glucose
YER167W	5	518216	5	532188	GWAS	glucose
YER167W	5	518216	5	560022	GWAS	glucose
YPL160W	16	246990	15	180180	GWAS	glucose
YBL098W	2	39145	5	525380	GWAS	glucose
YBL098W	2	39145	12	662627	GWAS	glucose
YBL098W	2	39145	12	713638	GWAS	glucose
YBL098W	2	39145	12	782839	GWAS	glucose
YBL098W	2	39145	12	808623	GWAS	glucose
YFR032C-A	6	223258	15	174364	GWAS	glucose
YGL217C	7	84839	7	85112	GWAS	glucose
YGL217C	7	84839	7	117900	GWAS	glucose
YOL018C	15	290881	15	301076	GWAS	glucose
YOL018C	15	290881	15	357032	GWAS	glucose
YOL018C	15	290881	15	384743	GWAS	glucose
YGL006W	7	485921	15	116709	GWAS	glucose
YGL006W	7	485921	15	143597	GWAS	glucose
YGL006W	7	485921	15	174364	GWAS	glucose
YBL091C	2	47363	14	449639	GWAS	glucose
YMR016C	13	303236	13	299950	GWAS	glucose
YHR144C	8	387788	8	399409	GWAS	glucose
YDR076W	4	598468	4	582139	GWAS	glucose
YDR213W	4	889751	12	634225	GWAS	glucose
YDR213W	4	889751	12	662627	GWAS	glucose
YDR213W	4	889751	14	449639	GWAS	glucose
YPR166C	16	876282	14	449639	GWAS	glucose
YBL029C-A	2	164488	2	133749	GWAS	glucose
YBL029C-A	2	164488	2	163240	GWAS	glucose
YBL029C-A	2	164488	2	188709	GWAS	glucose
YLR057W	12	255306	12	257512	GWAS	glucose
YLR057W	12	255306	12	317608	GWAS	glucose
YGL144C	7	232450	12	659357	GWAS	glucose
YMR318C	13	911061	15	143597	GWAS	glucose
YPL092W	16	373793	16	368296	GWAS	glucose
YPL092W	16	373793	16	420441	GWAS	glucose
YPL092W	16	373793	16	453442	GWAS	glucose
YBR022W	2	283738	14	449639	GWAS	glucose
YEL016C	5	124737	14	486861	GWAS	glucose
YJR122W	10	649776	10	579935	GWAS	glucose
YJR122W	10	649776	10	646911	GWAS	glucose
YJR122W	10	649776	14	449639	GWAS	glucose
YGR083C	7	644860	15	143597	GWAS	glucose
YGR083C	7	644860	15	174364	GWAS	glucose
YHR104W	8	323409	15	143597	GWAS	glucose
YHR104W	8	323409	15	174364	GWAS	glucose
YIR014W	9	381086	15	108577	GWAS	glucose
YIR014W	9	381086	15	143597	GWAS	glucose
YIR014W	9	381086	15	170945	GWAS	glucose
YGL179C	7	163409	7	141949	GWAS	glucose
YGL179C	7	163409	7	187684	GWAS	glucose
YKL119C	11	218570	3	92013	GWAS	glucose
YKL119C	11	218570	11	145839	GWAS	glucose
YKL119C	11	218570	11	180221	GWAS	glucose
YKL119C	11	218570	11	218377	GWAS	glucose
YKL119C	11	218570	11	247950	GWAS	glucose
YER163C	5	503084	5	420595	GWAS	glucose
YER163C	5	503084	5	468641	GWAS	glucose
YER163C	5	503084	5	504714	GWAS	glucose
YER163C	5	503084	12	659357	GWAS	glucose
YHR163W	8	423724	8	399409	GWAS	glucose
YHR163W	8	423724	8	457580	GWAS	glucose
YLL029W	12	81461	12	70121	GWAS	glucose
YLL029W	12	81461	12	99261	GWAS	glucose
YOL026C	15	274012	14	449639	GWAS	glucose
YBL043W	2	136688	12	662627	GWAS	glucose
YBR127C	2	491269	14	449639	GWAS	glucose
YLR439W	12	1014491	14	486861	GWAS	glucose
YLR439W	12	1014491	14	542648	GWAS	glucose
YML043C	13	190244	13	195863	GWAS	glucose
YIL088C	9	197931	7	707652	GWAS	glucose
YIL088C	9	197931	9	196145	GWAS	glucose
YIL088C	9	197931	9	214482	GWAS	glucose
YIL088C	9	197931	9	254745	GWAS	glucose
YBR146W	2	535260	14	449639	GWAS	glucose
YHR206W	8	512732	15	143597	GWAS	glucose
YIL017C	9	318200	3	175808	GWAS	glucose
YIL017C	9	318200	3	201166	GWAS	glucose
YIL017C	9	318200	15	143597	GWAS	glucose
YIL017C	9	318200	15	174364	GWAS	glucose
YLR372W	12	867354	15	174364	GWAS	glucose
YPL113C	16	335953	15	174364	GWAS	glucose
YLR419W	12	958428	15	143597	GWAS	glucose
YLR419W	12	958428	15	180210	GWAS	glucose
YGL076C	7	364335	15	174364	GWAS	glucose
YHL017W	8	70276	8	71742	GWAS	glucose
YOL080C	15	180558	15	143597	GWAS	glucose
YOL080C	15	180558	15	174364	GWAS	glucose
YPL086C	16	384773	15	143597	GWAS	glucose
YPL086C	16	384773	15	174364	GWAS	glucose
YLR020C	12	181789	15	141633	GWAS	glucose
YLR020C	12	181789	15	174364	GWAS	glucose
YJL108C	10	217705	10	218798	GWAS	glucose
YJL108C	10	217705	10	262593	GWAS	glucose
YLR361C	12	847388	12	808623	GWAS	glucose
YLR361C	12	847388	12	851826	GWAS	glucose
YPR049C	16	661137	14	486861	GWAS	glucose
YDR343C	4	1159608	15	113254	GWAS	glucose
YDR343C	4	1159608	15	143597	GWAS	glucose
YDR343C	4	1159608	15	174364	GWAS	glucose
YOL002C	15	323411	7	402879	GWAS	glucose
YOL002C	15	323411	14	486861	GWAS	glucose
YDR306C	4	1073735	15	141633	GWAS	glucose
YDR306C	4	1073735	15	180210	GWAS	glucose
YER003C	5	157736	14	449639	GWAS	glucose
YMR111C	13	492404	13	437167	GWAS	glucose
YMR111C	13	492404	13	480720	GWAS	glucose
YMR111C	13	492404	13	507305	GWAS	glucose
YKL138C	11	185286	14	486861	GWAS	glucose
YMR019W	13	312156	13	298193	GWAS	glucose
YMR019W	13	312156	13	378623	GWAS	glucose
YML100W	13	70624	15	113254	GWAS	glucose
YML100W	13	70624	15	143597	GWAS	glucose
YML100W	13	70624	15	174364	GWAS	glucose
YLR313C	12	760750	12	708035	GWAS	glucose
YLR313C	12	760750	12	744310	GWAS	glucose
YLR375W	12	871697	12	872460	GWAS	glucose
YIL056W	9	249991	9	251495	GWAS	glucose
YPR060C	16	674861	15	108577	GWAS	glucose
YPR060C	16	674861	15	143597	GWAS	glucose
YPR060C	16	674861	15	180961	GWAS	glucose
YNL164C	14	325265	15	174364	GWAS	glucose
YEL006W	5	144327	5	109310	GWAS	glucose
YEL006W	5	144327	5	166038	GWAS	glucose
YDR524C	4	1487542	14	486861	GWAS	glucose
YDR524C	4	1487542	14	547071	GWAS	glucose
YDL047W	4	369771	4	369365	GWAS	glucose
YPL166W	16	237338	16	239627	GWAS	glucose
YFR016C	6	177042	14	486861	GWAS	glucose
YLL007C	12	134302	12	131338	GWAS	glucose
YDR489W	4	1431012	4	1456748	GWAS	glucose
YDR489W	4	1431012	4	1488917	GWAS	glucose
YGR043C	7	580435	15	143597	GWAS	glucose
YGR043C	7	580435	15	174364	GWAS	glucose
YDR073W	4	592439	4	573400	GWAS	glucose
YDL201W	4	99561	15	174364	GWAS	glucose
YOR094W	15	502795	15	496730	GWAS	glucose
YOR094W	15	502795	15	524978	GWAS	glucose
YGL120C	7	281634	15	143597	GWAS	glucose
YGL120C	7	281634	15	174364	GWAS	glucose
YBR099C	2	442924	15	143597	GWAS	glucose
YBR099C	2	442924	15	180961	GWAS	glucose
YPL100W	16	361872	14	449639	GWAS	glucose
YPL100W	16	361872	15	143597	GWAS	glucose
YPL100W	16	361872	15	180961	GWAS	glucose
YKR042W	11	519527	5	395442	GWAS	glucose
YJL139C	10	151713	10	116255	GWAS	glucose
YJL139C	10	151713	10	147750	GWAS	glucose
YJL139C	10	151713	10	185319	GWAS	glucose
YJL139C	10	151713	10	227894	GWAS	glucose
YGR142W	7	772454	15	143597	GWAS	glucose
YGR142W	7	772454	15	174364	GWAS	glucose
YIL125W	9	122689	15	113254	GWAS	glucose
YIL125W	9	122689	15	144659	GWAS	glucose
YIL125W	9	122689	15	180210	GWAS	glucose
YCR038C	3	197621	3	175802	GWAS	glucose
YCR038C	3	197621	3	201166	GWAS	glucose
YIL168W	9	29032	9	38608	GWAS	glucose
YIL168W	9	29032	9	88155	GWAS	glucose
YIL019W	9	315093	15	174364	GWAS	glucose
YDR423C	4	1318046	4	1318073	GWAS	glucose
YDR423C	4	1318046	4	1344670	GWAS	glucose
YNL248C	14	181361	15	116709	GWAS	glucose
YNL248C	14	181361	15	143597	GWAS	glucose
YNL248C	14	181361	15	174364	GWAS	glucose
YGL050W	7	405776	7	410146	GWAS	glucose
YGL050W	7	405776	7	435864	GWAS	glucose
YDL247W-A	4	3762	5	6335	GWAS	glucose
YDL247W-A	4	3762	5	42414	GWAS	glucose
YDL247W-A	4	3762	12	1067121	GWAS	glucose
YIL051C	9	257843	3	91977	GWAS	glucose
YNL138W	14	366741	14	449639	GWAS	glucose
YLR286C	12	708448	2	506661	GWAS	glucose
YLR286C	12	708448	2	555575	GWAS	glucose
YLR286C	12	708448	2	582419	GWAS	glucose
YLR286C	12	708448	2	628224	GWAS	glucose
YLR286C	12	708448	2	658746	GWAS	glucose
YOR386W	15	1066839	15	143597	GWAS	glucose
YOR386W	15	1066839	15	174364	GWAS	glucose
YDL169C	4	158064	4	141248	GWAS	glucose
YDL169C	4	158064	4	188469	GWAS	glucose
YDL169C	4	158064	15	143597	GWAS	glucose
YDL169C	4	158064	15	170945	GWAS	glucose
YOR360C	15	1013241	14	486861	GWAS	glucose
YBR236C	2	690383	2	562409	GWAS	glucose
YBR236C	2	690383	2	592989	GWAS	glucose
YBR236C	2	690383	2	636332	GWAS	glucose
YBR236C	2	690383	2	697894	GWAS	glucose
YBR236C	2	690383	2	732092	GWAS	glucose
YHR068W	8	232133	15	174364	GWAS	glucose
YGR198W	7	894693	15	580354	GWAS	glucose
YGR198W	7	894693	15	632882	GWAS	glucose
YGR198W	7	894693	15	683415	GWAS	glucose
YDL158C	4	173866	4	141248	GWAS	glucose
YDL158C	4	173866	4	187791	GWAS	glucose
YDL158C	4	173866	4	226317	GWAS	glucose
YDL158C	4	173866	4	253395	GWAS	glucose
YDR301W	4	1063352	4	962969	GWAS	glucose
YDR301W	4	1063352	4	1022764	GWAS	glucose
YKL103C	11	246138	15	174364	GWAS	glucose
YNL041C	14	549468	14	486861	GWAS	glucose
YNL041C	14	549468	14	595885	GWAS	glucose
YER029C	5	212587	5	218250	GWAS	glucose
YMR086W	13	439208	13	430164	GWAS	glucose
YMR086W	13	439208	13	498750	GWAS	glucose
YCL001W	3	111916	12	370434	GWAS	glucose
YHR012W	8	129481	12	681096	GWAS	glucose
YHL021C	8	64462	15	143597	GWAS	glucose
YHL021C	8	64462	15	174364	GWAS	glucose
YJL167W	10	105014	12	634226	GWAS	glucose
YJL167W	10	105014	12	662627	GWAS	glucose
YJL167W	10	105014	12	689211	GWAS	glucose
YLR236C	12	611794	14	449639	GWAS	glucose
YLR236C	12	611794	15	108577	GWAS	glucose
YLR236C	12	611794	15	141633	GWAS	glucose
YLR236C	12	611794	15	179289	GWAS	glucose
YGL176C	7	171415	7	141949	GWAS	glucose
YGL176C	7	171415	7	183714	GWAS	glucose
YKL068W	11	310199	15	108577	GWAS	glucose
YKL068W	11	310199	15	143597	GWAS	glucose
YKL068W	11	310199	15	180961	GWAS	glucose
YLR306W	12	744151	12	721988	GWAS	glucose
YLR306W	12	744151	12	757807	GWAS	glucose
YLR306W	12	744151	12	796771	GWAS	glucose
YOL048C	15	240204	15	108577	GWAS	glucose
YOL048C	15	240204	15	143597	GWAS	glucose
YOL048C	15	240204	15	174364	GWAS	glucose
YIL150C	9	61013	9	68997	GWAS	glucose
YOR236W	15	780906	15	180210	GWAS	glucose
YER132C	5	425188	5	420595	GWAS	glucose
YBR071W	2	380411	14	449639	GWAS	glucose
YNL090W	14	456565	14	449639	GWAS	glucose
YCR089W	3	267434	8	84437	GWAS	glucose
YCR089W	3	267434	8	111687	GWAS	glucose
YER054C	5	262052	15	113254	GWAS	glucose
YER054C	5	262052	15	143597	GWAS	glucose
YER054C	5	262052	15	180961	GWAS	glucose
YMR088C	13	443414	13	404546	GWAS	glucose
YMR088C	13	443414	13	445622	GWAS	glucose
YOL064C	15	206103	15	180961	GWAS	glucose
YAL053W	1	45899	2	382536	GWAS	glucose
YBR101C	2	443821	15	108577	GWAS	glucose
YBR101C	2	443821	15	174364	GWAS	glucose
YBL087C	2	59822	15	113251	GWAS	glucose
YBL087C	2	59822	15	174364	GWAS	glucose
YMR178W	13	618479	14	486861	GWAS	glucose
YDR367W	4	1212848	4	1213416	GWAS	glucose
YHR207C	8	514905	15	180961	GWAS	glucose
YHR140W	8	380572	1	55329	GWAS	glucose
YER058W	5	271768	14	449639	GWAS	glucose
YMR226C	13	721593	12	634226	GWAS	glucose
YMR226C	13	721593	12	662627	GWAS	glucose
YMR226C	13	721593	12	693616	GWAS	glucose
YIL161W	9	39433	9	33807	GWAS	glucose
YKR035C	11	507920	11	482069	GWAS	glucose
YKR035C	11	507920	11	508110	GWAS	glucose
YKR035C	11	507920	11	556730	GWAS	glucose
YDR165W	4	784871	15	113254	GWAS	glucose
YDR165W	4	784871	15	143597	GWAS	glucose
YDR165W	4	784871	15	180961	GWAS	glucose
YDR157W	4	769931	4	744330	GWAS	glucose
YDR157W	4	769931	4	782114	GWAS	glucose
YDR157W	4	769931	4	825418	GWAS	glucose
YPR058W	16	673751	2	592863	GWAS	glucose
YPR058W	16	673751	2	628224	GWAS	glucose
YLR214W	12	568567	12	607076	GWAS	glucose
YLR214W	12	568567	12	642137	GWAS	glucose
YLR214W	12	568567	12	668249	GWAS	glucose
YLR214W	12	568567	12	693790	GWAS	glucose
YMR284W	13	838187	15	143597	GWAS	glucose
YMR284W	13	838187	15	179289	GWAS	glucose
YJL053W	10	335898	10	345059	GWAS	glucose
YJL053W	10	335898	10	380085	GWAS	glucose
YOR353C	15	998453	15	108577	GWAS	glucose
YOR353C	15	998453	15	143597	GWAS	glucose
YGR134W	7	757770	15	180210	GWAS	glucose
YOR283W	15	847453	15	802724	GWAS	glucose
YOR283W	15	847453	15	846344	GWAS	glucose
YOR283W	15	847453	15	880783	GWAS	glucose
YFR020W	6	192737	6	134252	GWAS	glucose
YFR020W	6	192737	6	174552	GWAS	glucose
YFR020W	6	192737	6	208006	GWAS	glucose
YLR312C	12	757637	15	108577	GWAS	glucose
YLR312C	12	757637	15	143597	GWAS	glucose
YLR312C	12	757637	15	174364	GWAS	glucose
YPL052W	16	458799	15	170945	GWAS	glucose
YPL106C	16	350194	16	336013	GWAS	glucose
YPL106C	16	350194	16	428612	GWAS	glucose
YIR008C	9	373077	9	372093	GWAS	glucose
YIR008C	9	373077	9	399057	GWAS	glucose
YDL191W	4	117664	15	174364	GWAS	glucose
YPL039W	16	479225	12	662627	GWAS	glucose
YPL039W	16	479225	14	449639	GWAS	glucose
YJL213W	10	32163	10	34098	GWAS	glucose
YJL213W	10	32163	10	63282	GWAS	glucose
YGL197W	7	124698	15	170945	GWAS	glucose
YDR111C	4	678241	5	116680	GWAS	glucose
YLR008C	12	165577	14	486861	GWAS	glucose
YLR008C	12	165577	14	542648	GWAS	glucose
YNL003C	14	624975	12	662627	GWAS	glucose
YNL003C	14	624975	12	713638	GWAS	glucose
YNL307C	14	56446	14	486861	GWAS	glucose
YBR193C	2	609082	2	603790	GWAS	glucose
YBR193C	2	609082	2	636332	GWAS	glucose
YBR193C	2	609082	2	676336	GWAS	glucose
YCR040W	3	200442	3	92247	GWAS	glucose
YCR040W	3	200442	3	175808	GWAS	glucose
YCR040W	3	200442	3	201166	GWAS	glucose
YGL130W	7	266145	7	256953	GWAS	glucose
YGL130W	7	266145	14	449639	GWAS	glucose
YHR080C	8	262801	15	143597	GWAS	glucose
YHR080C	8	262801	15	180210	GWAS	glucose
YOR220W	15	755328	15	180961	GWAS	glucose
YJL006C	10	423138	10	492254	GWAS	glucose
YLR367W	12	855878	15	113251	GWAS	glucose
YLR367W	12	855878	15	174364	GWAS	glucose
YIR022W	9	398733	9	362631	GWAS	glucose
YIR022W	9	398733	9	399057	GWAS	glucose
YIR022W	9	398733	9	430910	GWAS	glucose
YAL031C	1	84749	15	143597	GWAS	glucose
YAL031C	1	84749	15	174364	GWAS	glucose
YPR035W	16	642208	14	449639	GWAS	glucose
YFL021W	6	95966	3	91977	GWAS	glucose
YFL021W	6	95966	6	5854	GWAS	glucose
YFL021W	6	95966	6	45766	GWAS	glucose
YFL021W	6	95966	6	100263	GWAS	glucose
YFL021W	6	95966	6	144755	GWAS	glucose
YFL021W	6	95966	6	177323	GWAS	glucose
YBR140C	2	517350	2	519049	GWAS	glucose
YBR140C	2	517350	2	555787	GWAS	glucose
YNR002C	14	633008	15	180210	GWAS	glucose
YMR265C	13	796540	5	395442	GWAS	glucose
YML119W	13	30611	13	33501	GWAS	glucose
YML119W	13	30611	13	64970	GWAS	glucose
YPL140C	16	287514	14	449639	GWAS	glucose
YPL140C	16	287514	16	256358	GWAS	glucose
YJR063W	10	555195	15	113261	GWAS	glucose
YJR063W	10	555195	15	174364	GWAS	glucose
YJR093C	10	603220	10	509429	GWAS	glucose
YJR093C	10	603220	10	535311	GWAS	glucose
YJR093C	10	603220	10	586311	GWAS	glucose
YJR093C	10	603220	10	626968	GWAS	glucose
YPL016W	16	521014	16	445372	GWAS	glucose
YPL016W	16	521014	16	492351	GWAS	glucose
YPL016W	16	521014	16	523450	GWAS	glucose
YPL016W	16	521014	16	555416	GWAS	glucose
YPL016W	16	521014	16	620596	GWAS	glucose
YPL179W	16	208157	14	449639	GWAS	glucose
YLR376C	12	872826	12	872448	GWAS	glucose
YER014W	5	182600	12	662627	GWAS	glucose
YER014W	5	182600	12	693790	GWAS	glucose
YFR034C	6	225020	6	226356	GWAS	glucose
YEL036C	5	83050	5	73010	GWAS	glucose
YEL036C	5	83050	15	116709	GWAS	glucose
YER088C	5	333176	5	116680	GWAS	glucose
YER088C	5	333176	15	180180	GWAS	glucose
YML031W	13	214189	15	143597	GWAS	glucose
YML031W	13	214189	15	174364	GWAS	glucose
YLR454W	12	1043998	15	143597	GWAS	glucose
YLR454W	12	1043998	15	180961	GWAS	glucose
YDR128W	4	709549	4	720990	GWAS	glucose
YHR178W	8	459299	8	399409	GWAS	glucose
YHR178W	8	459299	8	457580	GWAS	glucose
YDR281C	4	1022007	13	28694	GWAS	glucose
YDR281C	4	1022007	13	64970	GWAS	glucose
YDR281C	4	1022007	13	87587	GWAS	glucose
YPL143W	16	282122	15	174364	GWAS	glucose
YCL035C	3	60841	15	193911	GWAS	glucose
YPR099C	16	729757	9	84805	GWAS	glucose
YPR099C	16	729757	9	133663	GWAS	glucose
YMR004W	13	274017	2	579459	GWAS	glucose
YFR013W	6	169922	6	168354	GWAS	glucose
YKL205W	11	50051	15	143597	GWAS	glucose
YKL205W	11	50051	15	180961	GWAS	glucose
YML049C	13	174220	14	449639	GWAS	glucose
YKL129C	11	196349	15	179289	GWAS	glucose
YMR135C	13	538689	15	108577	GWAS	glucose
YMR135C	13	538689	15	143597	GWAS	glucose
YMR135C	13	538689	15	180961	GWAS	glucose
YAR027W	1	183770	1	154328	GWAS	glucose
YAR027W	1	183770	1	185122	GWAS	glucose
YJL026W	10	392404	12	468981	GWAS	glucose
YJL026W	10	392404	12	508029	GWAS	glucose
YDR457W	4	1369790	14	486861	GWAS	glucose
YCR099C	3	300832	2	579459	GWAS	glucose
YCR099C	3	300832	2	612245	GWAS	glucose
YCR099C	3	300832	3	301446	GWAS	glucose
YPR128C	16	791218	1	7712	GWAS	glucose
YPR128C	16	791218	1	42489	GWAS	glucose
YLR287C	12	710991	12	677957	GWAS	glucose
YLR287C	12	710991	12	708041	GWAS	glucose
YLR287C	12	710991	12	744310	GWAS	glucose
YLR287C	12	710991	12	770327	GWAS	glucose
YLR116W	12	380822	12	388933	GWAS	glucose
YOR111W	15	530429	15	488274	GWAS	glucose
YOR111W	15	530429	15	524978	GWAS	glucose
YOR111W	15	530429	15	571111	GWAS	glucose
YIL160C	9	40191	15	113251	GWAS	glucose
YIL160C	9	40191	15	144659	GWAS	glucose
YIL160C	9	40191	15	174364	GWAS	glucose
YNL061W	14	510540	14	547071	GWAS	glucose
YMR099C	13	463934	14	449639	GWAS	glucose
YPL057C	16	451909	16	454307	GWAS	glucose
YPL057C	16	451909	16	486643	GWAS	glucose
YMR114C	13	496343	13	494242	GWAS	glucose
YNL088W	14	457704	14	449639	GWAS	glucose
YJR015W	10	462721	10	461201	GWAS	glucose
YJR015W	10	462721	10	492254	GWAS	glucose
YJL055W	10	333357	10	345059	GWAS	glucose
YJL055W	10	333357	15	174364	GWAS	glucose
YDL003W	4	444683	4	436997	GWAS	glucose
YDL003W	4	444683	4	465157	GWAS	glucose
YGR162W	7	824059	15	143597	GWAS	glucose
YBL058W	2	111437	15	174364	GWAS	glucose
YKR009C	11	454352	15	143597	GWAS	glucose
YKR009C	11	454352	15	180210	GWAS	glucose
YNL163C	14	326741	14	314883	GWAS	glucose
YIL116W	9	142928	9	84805	GWAS	glucose
YIL116W	9	142928	9	141014	GWAS	glucose
YDL218W	4	66493	15	143597	GWAS	glucose
YDL218W	4	66493	15	180961	GWAS	glucose
YNL192W	14	276502	8	111679	GWAS	glucose
YDR358W	4	1190059	15	113254	GWAS	glucose
YDR358W	4	1190059	15	143597	GWAS	glucose
YDR358W	4	1190059	15	174364	GWAS	glucose
YKL021C	11	397344	11	388373	GWAS	glucose
YKL021C	11	397344	11	446685	GWAS	glucose
YPR137W	16	802359	15	170945	GWAS	glucose
YDR161W	4	779043	4	782114	GWAS	glucose
YDR161W	4	779043	15	180210	GWAS	glucose
YDR333C	4	1133260	15	170945	GWAS	glucose
YGL028C	7	441281	2	555575	GWAS	glucose
YGL028C	7	441281	2	592863	GWAS	glucose
YGL028C	7	441281	2	628224	GWAS	glucose
YGL028C	7	441281	2	658746	GWAS	glucose
YLL039C	12	64062	15	180210	GWAS	glucose
YLR153C	12	445524	12	634226	GWAS	glucose
YLR153C	12	445524	12	659357	GWAS	glucose
YLR153C	12	445524	12	693616	GWAS	glucose
YLR153C	12	445524	12	721988	GWAS	glucose
YLR153C	12	445524	12	748735	GWAS	glucose
YHR063C	8	224030	3	92247	GWAS	glucose
YPL072W	16	418512	14	449639	GWAS	glucose
YNL097C	14	441366	14	449639	GWAS	glucose
YGL215W	7	87981	14	449639	GWAS	glucose
YLR017W	12	177608	15	174364	GWAS	glucose
YMR115W	13	497704	13	492201	GWAS	glucose
YBR255W	2	724456	12	679808	GWAS	glucose
YDR062W	4	576474	4	582139	GWAS	glucose
YGR078C	7	639772	15	116709	GWAS	glucose
YGR078C	7	639772	15	143597	GWAS	glucose
YGR078C	7	639772	15	180210	GWAS	glucose
YKL116C	11	221344	11	180221	GWAS	glucose
YKL116C	11	221344	11	222724	GWAS	glucose
YKL116C	11	221344	11	247944	GWAS	glucose
YMR233W	13	739185	13	686206	GWAS	glucose
YMR233W	13	739185	13	727057	GWAS	glucose
YKL219W	11	14485	2	565216	GWAS	glucose
YGR038W	7	560682	7	490784	GWAS	glucose
YGR038W	7	560682	7	557230	GWAS	glucose
YDR462W	4	1386073	14	449639	GWAS	glucose
YDL129W	4	231024	5	420595	GWAS	glucose
YLR030W	12	203290	15	143597	GWAS	glucose
YLR030W	12	203290	15	180961	GWAS	glucose
YMR160W	13	575066	13	572643	GWAS	glucose
YMR160W	13	575066	15	174364	GWAS	glucose
YDL014W	4	427364	15	113254	GWAS	glucose
YDL014W	4	427364	15	143597	GWAS	glucose
YDL014W	4	427364	15	174364	GWAS	glucose
YDR173C	4	810565	4	733875	GWAS	glucose
YDR173C	4	810565	4	812947	GWAS	glucose
YOL077C	15	185848	15	174364	GWAS	glucose
YGL125W	7	272520	7	256953	GWAS	glucose
YGL125W	7	272520	7	301813	GWAS	glucose
YLL001W	12	147890	15	180210	GWAS	glucose
YPR149W	16	829918	15	143597	GWAS	glucose
YPR149W	16	829918	15	174364	GWAS	glucose
YOR359W	15	1011189	15	143597	GWAS	glucose
YOR359W	15	1011189	15	170945	GWAS	glucose
YHL010C	8	81964	15	170945	GWAS	glucose
YHR033W	8	175548	8	167506	GWAS	glucose
YER155C	5	476345	8	95469	GWAS	glucose
YGR100W	7	690245	15	174364	GWAS	glucose
YOL056W	15	223268	15	113251	GWAS	glucose
YOL056W	15	223268	15	180210	GWAS	glucose
YBR270C	2	742761	14	486861	GWAS	glucose
YDR070C	4	588098	15	143597	GWAS	glucose
YDR070C	4	588098	15	174364	GWAS	glucose
YCR105W	3	309070	11	18915	GWAS	glucose
YCR105W	3	309070	12	1056103	GWAS	glucose
YEL053C	5	53901	5	116680	GWAS	glucose
YMR023C	13	319437	15	143597	GWAS	glucose
YMR023C	13	319437	15	180961	GWAS	glucose
YGL254W	7	22304	7	16763	GWAS	glucose
YGL254W	7	22304	7	44996	GWAS	glucose
YOR238W	15	783677	15	798209	GWAS	glucose
YOR238W	15	783677	15	842006	GWAS	glucose
YOR238W	15	783677	15	880783	GWAS	glucose
YPL109C	16	345264	15	113254	GWAS	glucose
YPL109C	16	345264	15	143597	GWAS	glucose
YPL109C	16	345264	15	174364	GWAS	glucose
YDL148C	4	188154	15	141627	GWAS	glucose
YDL148C	4	188154	15	174364	GWAS	glucose
YCR005C	3	120946	15	180210	GWAS	glucose
YOL049W	15	238619	15	248746	GWAS	glucose
YML006C	13	256092	13	261725	GWAS	glucose
YDL064W	4	337487	15	180180	GWAS	glucose
YNL242W	14	191324	14	191183	GWAS	glucose
YNL242W	14	191324	14	246135	GWAS	glucose
YPR028W	16	623527	16	535979	GWAS	glucose
YPR028W	16	623527	16	618575	GWAS	glucose
YPL030W	16	493543	15	180961	GWAS	glucose
YJR088C	10	586495	14	449639	GWAS	glucose
YOR011W	15	349679	15	298704	GWAS	glucose
YOR011W	15	349679	15	348934	GWAS	glucose
YOR011W	15	349679	15	380725	GWAS	glucose
YOR011W	15	349679	15	407690	GWAS	glucose
YOR011W	15	349679	15	438830	GWAS	glucose
YDR320C	4	1106095	4	1108558	GWAS	glucose
YPL245W	16	85586	16	84943	GWAS	glucose
YPL245W	16	85586	16	125271	GWAS	glucose
YGL250W	7	31910	15	141627	GWAS	glucose
YGL250W	7	31910	15	180210	GWAS	glucose
YOR385W	15	1065043	15	1065719	GWAS	glucose
YPR117W	16	760025	15	143597	GWAS	glucose
YPR117W	16	760025	15	180961	GWAS	glucose
YDL081C	4	309802	4	273840	GWAS	glucose
YDL081C	4	309802	4	309625	GWAS	glucose
YDL081C	4	309802	15	174364	GWAS	glucose
YJR048W	10	526335	12	634226	GWAS	glucose
YJR048W	10	526335	12	662627	GWAS	glucose
YJR048W	10	526335	12	693790	GWAS	glucose
YJR048W	10	526335	12	770327	GWAS	glucose
YAL054C	1	42881	1	42591	GWAS	glucose
YCR097W-A	3	294439	3	92247	GWAS	glucose
YCR097W-A	3	294439	3	175808	GWAS	glucose
YCR097W-A	3	294439	3	201166	GWAS	glucose
YJL062W	10	317284	10	307178	GWAS	glucose
YJL062W	10	317284	10	341703	GWAS	glucose
YOR342C	15	966666	2	513408	GWAS	glucose
YOR342C	15	966666	2	555575	GWAS	glucose
YOR342C	15	966666	2	592863	GWAS	glucose
YOR342C	15	966666	2	622993	GWAS	glucose
YOR342C	15	966666	2	667083	GWAS	glucose
YLR087C	12	306855	12	282397	GWAS	glucose
YLR087C	12	306855	12	317608	GWAS	glucose
YDL063C	4	338272	15	108577	GWAS	glucose
YDL063C	4	338272	15	143597	GWAS	glucose
YDL063C	4	338272	15	180961	GWAS	glucose
YDL185W	4	126787	14	486861	GWAS	glucose
YMR047C	13	363364	13	371857	GWAS	glucose
YDR254W	4	965113	14	449639	GWAS	glucose
YMR109W	13	486587	13	430164	GWAS	glucose
YMR109W	13	486587	13	481985	GWAS	glucose
YMR109W	13	486587	13	508501	GWAS	glucose
YMR109W	13	486587	13	535359	GWAS	glucose
YCR032W	3	179520	15	174364	GWAS	glucose
YPR186C	16	909733	15	180961	GWAS	glucose
YOR034C	15	394837	15	348934	GWAS	glucose
YOR034C	15	394837	15	379157	GWAS	glucose
YOR034C	15	394837	15	424873	GWAS	glucose
YKL073W	11	296430	2	562409	GWAS	glucose
YKL073W	11	296430	2	592863	GWAS	glucose
YKL073W	11	296430	2	620068	GWAS	glucose
YIR031C	9	413015	6	234349	GWAS	glucose
YIR031C	9	413015	9	415311	GWAS	glucose
YKL142W	11	178515	15	113254	GWAS	glucose
YKL142W	11	178515	15	143597	GWAS	glucose
YKL142W	11	178515	15	180961	GWAS	glucose
YBR094W	2	432036	2	352257	GWAS	glucose
YBR094W	2	432036	2	427683	GWAS	glucose
YGR140W	7	767429	15	174364	GWAS	glucose
YNR067C	14	755746	2	555575	GWAS	glucose
YNR067C	14	755746	2	582419	GWAS	glucose
YNR067C	14	755746	2	628224	GWAS	glucose
YNR067C	14	755746	2	676070	GWAS	glucose
YLR392C	12	904749	15	113254	GWAS	glucose
YLR392C	12	904749	15	180210	GWAS	glucose
YHR065C	8	227532	15	174364	GWAS	glucose
YLR435W	12	1006378	15	174364	GWAS	glucose
YHR039C-A	8	187173	8	156412	GWAS	glucose
YHR039C-A	8	187173	8	188671	GWAS	glucose
YHR039C-A	8	187173	8	224267	GWAS	glucose
YGR245C	7	979765	15	174364	GWAS	glucose
YEL022W	5	111421	14	449639	GWAS	glucose
YJL082W	10	281185	2	514035	GWAS	glucose
YJL082W	10	281185	2	548401	GWAS	glucose
YKR089C	11	605633	11	599170	GWAS	glucose
YKR089C	11	605633	11	649438	GWAS	glucose
YLR348C	12	826977	3	81832	GWAS	glucose
YLR348C	12	826977	3	175808	GWAS	glucose
YLR348C	12	826977	3	209932	GWAS	glucose
YNL141W	14	359596	15	143597	GWAS	glucose
YNL141W	14	359596	15	174364	GWAS	glucose
YGR274C	7	1039895	7	1048152	GWAS	glucose
YKL159C	11	153816	11	103658	GWAS	glucose
YKL159C	11	153816	11	180221	GWAS	glucose
YKL159C	11	153816	11	211595	GWAS	glucose
YPL123C	16	317641	15	143597	GWAS	glucose
YPL123C	16	317641	15	174364	GWAS	glucose
YDL089W	4	296820	4	263770	GWAS	glucose
YDL089W	4	296820	4	289639	GWAS	glucose
YDL076C	4	320668	16	511400	GWAS	glucose
YJL104W	10	227327	10	163850	GWAS	glucose
YJL104W	10	227327	10	227894	GWAS	glucose
YJL104W	10	227327	10	262593	GWAS	glucose
YDR279W	4	1019368	15	180961	GWAS	glucose
YPL211W	16	153495	15	174364	GWAS	glucose
YJR078W	10	578860	2	401568	GWAS	glucose
YJR078W	10	578860	15	780225	GWAS	glucose
YJR078W	10	578860	15	854265	GWAS	glucose
YJR078W	10	578860	15	880786	GWAS	glucose
YDL012C	4	431108	4	463264	GWAS	glucose
YDL211C	4	79294	4	80849	GWAS	glucose
YGR151C	7	794655	15	143597	GWAS	glucose
YGR151C	7	794655	15	174364	GWAS	glucose
YMR250W	13	770801	15	143597	GWAS	glucose
YMR250W	13	770801	15	174364	GWAS	glucose
YNR007C	14	639182	15	154177	GWAS	glucose
YKL051W	11	341312	15	108577	GWAS	glucose
YKL051W	11	341312	15	143597	GWAS	glucose
YKL051W	11	341312	15	180961	GWAS	glucose
YBL095W	2	43277	1	42591	GWAS	glucose
YBL095W	2	43277	12	662627	GWAS	glucose
YGL129C	7	267723	14	486861	GWAS	glucose
YGL129C	7	267723	14	542648	GWAS	glucose
YGL129C	7	267723	14	586789	GWAS	glucose
YOR044W	15	413007	5	422612	GWAS	glucose
YOR383C	15	1060441	12	668249	GWAS	glucose
YER187W	5	566230	5	5399	GWAS	glucose
YER187W	5	566230	5	504714	GWAS	glucose
YER187W	5	566230	5	553222	GWAS	glucose
YER082C	5	324272	15	143597	GWAS	glucose
YER082C	5	324272	15	174364	GWAS	glucose
YBR054W	2	343101	15	143597	GWAS	glucose
YBR054W	2	343101	15	180961	GWAS	glucose
YJL033W	10	383837	15	174364	GWAS	glucose
YMR129W	13	527804	15	108577	GWAS	glucose
YMR129W	13	527804	15	143597	GWAS	glucose
YMR129W	13	527804	15	174364	GWAS	glucose
YPL005W	16	548486	15	154177	GWAS	glucose
YLL011W	12	127523	15	116709	GWAS	glucose
YLL011W	12	127523	15	143597	GWAS	glucose
YLL011W	12	127523	15	174364	GWAS	glucose
YPL141C	16	283464	8	111690	GWAS	glucose
YBR083W	2	409169	8	84437	GWAS	glucose
YBR083W	2	409169	8	111686	GWAS	glucose
YLR332W	12	790676	15	113267	GWAS	glucose
YLR332W	12	790676	15	143597	GWAS	glucose
YLR332W	12	790676	15	174364	GWAS	glucose
YNL217W	14	240331	5	420595	GWAS	glucose
YNL217W	14	240331	15	143597	GWAS	glucose
YNL217W	14	240331	15	180961	GWAS	glucose
YER180C	5	549724	5	5396	GWAS	glucose
YER180C	5	549724	5	500789	GWAS	glucose
YER180C	5	549724	5	549142	GWAS	glucose
YOR274W	15	837674	5	422612	GWAS	glucose
YHL039W	8	21783	15	174364	GWAS	glucose
YLL058W	12	23569	12	22752	GWAS	glucose
YLR242C	12	622918	12	635380	GWAS	glucose
YFL048C	6	38843	14	449639	GWAS	glucose
YPL008W	16	539385	16	199880	GWAS	glucose
YIL165C	9	33718	2	579459	GWAS	glucose
YIL165C	9	33718	2	628224	GWAS	glucose
YBL061C	2	105316	15	116709	GWAS	glucose
YBL061C	2	105316	15	143597	GWAS	glucose
YBL061C	2	105316	15	180210	GWAS	glucose
YPL137C	16	292817	2	582419	GWAS	glucose
YNL223W	14	227370	15	108577	GWAS	glucose
YNL223W	14	227370	15	143597	GWAS	glucose
YNL223W	14	227370	15	174364	GWAS	glucose
YJR003C	10	440994	15	143597	GWAS	glucose
YJR003C	10	440994	15	180210	GWAS	glucose
YLR003C	12	156855	15	116709	GWAS	glucose
YLR003C	12	156855	15	174364	GWAS	glucose
YGL234W	7	56482	4	285470	GWAS	glucose
YLR425W	12	982894	12	829265	GWAS	glucose
YLR425W	12	982894	12	965218	GWAS	glucose
YDL036C	4	387513	15	180210	GWAS	glucose
YNL195C	14	271523	15	143597	GWAS	glucose
YNL195C	14	271523	15	174364	GWAS	glucose
YGR260W	7	1012485	15	802916	GWAS	glucose
YGR260W	7	1012485	15	846344	GWAS	glucose
YGR260W	7	1012485	15	880786	GWAS	glucose
YGR261C	7	1014321	14	449639	GWAS	glucose
YPL266W	16	39121	15	174364	GWAS	glucose
YAL022C	1	108877	2	573491	GWAS	glucose
YDR453C	4	1365072	15	143597	GWAS	glucose
YDR453C	4	1365072	15	174364	GWAS	glucose
YKL078W	11	288845	7	129320	GWAS	glucose
YKL078W	11	288845	15	174364	GWAS	glucose
YMR312W	13	898405	13	922256	GWAS	glucose
YMR312W	13	898405	15	174364	GWAS	glucose
YGR230W	7	951894	7	853749	GWAS	glucose
YGR230W	7	951894	7	889602	GWAS	glucose
YGR230W	7	951894	7	948590	GWAS	glucose
YGR230W	7	951894	7	974644	GWAS	glucose
YDL029W	4	399340	14	449639	GWAS	glucose
YNL037C	14	557920	15	180961	GWAS	glucose
YPL189W	16	189154	16	104423	GWAS	glucose
YPL189W	16	189154	16	182953	GWAS	glucose
YPL162C	16	243206	16	239627	GWAS	glucose
YOL092W	15	144204	15	144659	GWAS	glucose
YOL092W	15	144204	15	174364	GWAS	glucose
YOR375C	15	1041678	3	91287	GWAS	glucose
YGR212W	7	917040	7	919654	GWAS	glucose
YGR212W	7	917040	7	946196	GWAS	glucose
[truncated: 6,369 more rows]
