# Supplementary material for: Variance Heterogeneity in Saccharomyces cerevisiae Expression Data: Trans-Regulation and Epistasis
Source: PLoS One. 2013 Nov 4;8(11):e79507. doi: 10.1371/journal.pone.0079507 (PMC3817098; doi:10.1371/journal.pone.0079507)
Supplement: Table S3 — Chi-square p-values for occurrence of QTL/vQTL in hotspots, per treatment, and test for difference between occurrence of vQTL and QTL in hotspots. (TXT) [file pone.0079507.s004.txt]

Treatment	QTL	vQTL	Difference
Glucose	<2.2e-16	1.835e-10	1.019e-05
Ethanol	<2.2e-16	6.134e-07	6.792e-06
