# Supplementary material for: Variance Heterogeneity in Saccharomyces cerevisiae Expression Data: Trans-Regulation and Epistasis
Source: PLoS One. 2013 Nov 4;8(11):e79507. doi: 10.1371/journal.pone.0079507 (PMC3817098; doi:10.1371/journal.pone.0079507)
Supplement: Table S4 — Candidate genes per peak (for the phenotypes with significant vQTL only). (TXT) [file pone.0079507.s005.txt]

phenotype	phenotype_chromosome	phenotype_position	candidate_gene	candidate_gene_chromosome	candidate_gene_start_position	candidate_gene_stop_position	treatment
YPL078C	15	174364	YOL083W	chrXV	165713	166952	glucose
YPL078C	15	174364	YOL083C-A	chrXV	166460	166601	glucose
YPL078C	15	174364	YOL082W	chrXV	168726	169974	glucose
YPL078C	15	174364	YOL081W	chrXV	171069	180309	glucose
YPL078C	15	174364	YOL080C	chrXV	180557	181427	glucose
YPL078C	15	174364	YOL079W	chrXV	181056	181455	glucose
YOL077W-A	15	619862	YOR150W	chrXV	611998	612490	glucose
YOL077W-A	15	619862	YOR151C	chrXV	612996	616671	glucose
YOL077W-A	15	619862	YOR152C	chrXV	617517	618288	glucose
YOL077W-A	15	619862	YOR153W	chrXV	619839	624375	glucose
YOL077W-A	15	619862	YOR154W	chrXV	624728	626492	glucose
YOL077W-A	15	619862	YOR155C	chrXV	626627	627980	glucose
YGL179C	7	167587	YGL181W	chrVII	157905	159096	glucose
YGL179C	7	167587	YGL180W	chrVII	160064	162758	glucose
YGL179C	7	167587	YGL179C	chrVII	163408	165091	glucose
YGL179C	7	167587	YGL178W	chrVII	167351	170571	glucose
YGL179C	7	167587	YGL177W	chrVII	167558	167906	glucose
YGL179C	7	167587	YGL176C	chrVII	171414	173079	glucose
YGL179C	7	167587	YGL175C	chrVII	173284	174322	glucose
YGL179C	7	167587	YGL174W	chrVII	174544	175345	glucose
YGL179C	7	187684	YGL172W	chrVII	180699	182118	glucose
YGL179C	7	187684	YGL171W	chrVII	182389	184084	glucose
YGL179C	7	187684	YGL170C	chrVII	184152	185394	glucose
YGL179C	7	187684	tK(CUU)G2	chrVII	185713	185786	glucose
YGL179C	7	187684	YGL169W	chrVII	186058	187339	glucose
YGL179C	7	187684	YGL168W	chrVII	187463	187796	glucose
YGL179C	7	187684	YGL167C	chrVII	187615	190468	glucose
YGL179C	7	187684	YGL166W	chrVII	191128	191806	glucose
YGL179C	7	187684	YGL165C	chrVII	191397	191976	glucose
YGL179C	7	187684	YGL164C	chrVII	191977	193300	glucose
YGL179C	7	187684	YGL163C	chrVII	193706	196403	glucose
YGR043C	15	143597	snR58	chrXV	136087	136183	glucose
YGR043C	15	143597	YOL097W-A	chrXV	136219	136405	glucose
YGR043C	15	143597	YOL097C	chrXV	136526	137825	glucose
YGR043C	15	143597	YOL096C	chrXV	138106	139045	glucose
YGR043C	15	143597	YOL095C	chrXV	139226	141347	glucose
YGR043C	15	143597	YOL094C	chrXV	141583	142555	glucose
YGR043C	15	143597	YOL093W	chrXV	142814	143696	glucose
YGR043C	15	143597	YOL092W	chrXV	144203	145130	glucose
YGR043C	15	143597	YOL091W	chrXV	145333	147163	glucose
YGR043C	15	143597	YOL090W	chrXV	147381	150276	glucose
YGR043C	15	143597	YOL089C	chrXV	150397	153490	glucose
YGR043C	15	174364	YOL083W	chrXV	165713	166952	glucose
YGR043C	15	174364	YOL083C-A	chrXV	166460	166601	glucose
YGR043C	15	174364	YOL082W	chrXV	168726	169974	glucose
YGR043C	15	174364	YOL081W	chrXV	171069	180309	glucose
YGR043C	15	174364	YOL080C	chrXV	180557	181427	glucose
YGR043C	15	174364	YOL079W	chrXV	181056	181455	glucose
YGR043C	15	348934	YOR007C	chrXV	338937	339978	glucose
YGR043C	15	348934	tR(ACG)O	chrXV	340298	340371	glucose
YGR043C	15	348934	YOR008C	chrXV	341277	342414	glucose
YGR043C	15	348934	YOR008C-A	chrXV	342856	343081	glucose
YGR043C	15	348934	YOR008W-B	chrXV	343928	344030	glucose
YGR043C	15	348934	YOR009W	chrXV	344334	345798	glucose
YGR043C	15	348934	YOR010C	chrXV	346194	346950	glucose
YGR043C	15	348934	YOR011W	chrXV	349678	353863	glucose
YGR043C	15	348934	tT(AGU)O2	chrXV	354040	354113	glucose
YGR043C	15	348934	YOR011W-A	chrXV	355651	355858	glucose
YGR043C	15	348934	YOR012W	chrXV	356542	356956	glucose
YGR043C	15	348934	YOR013W	chrXV	356750	357221	glucose
YGR043C	15	407690	YOR035C	chrXV	397734	400104	glucose
YGR043C	15	407690	YOR036W	chrXV	400347	401214	glucose
YGR043C	15	407690	YOR037W	chrXV	401554	402655	glucose
YGR043C	15	407690	YOR038C	chrXV	402760	405388	glucose
YGR043C	15	407690	YOR039W	chrXV	405767	406544	glucose
YGR043C	15	407690	YOR040W	chrXV	407063	407921	glucose
YGR043C	15	407690	snR9	chrXV	407947	408134	glucose
YGR043C	15	407690	YOR041C	chrXV	408357	408789	glucose
YGR043C	15	407690	YOR042W	chrXV	408424	409660	glucose
YGR043C	15	407690	snR62	chrXV	409764	409864	glucose
YGR043C	15	407690	YOR043W	chrXV	410869	412330	glucose
YGR043C	15	407690	YOR044W	chrXV	413006	413480	glucose
YGR043C	15	407690	YOR045W	chrXV	413851	414037	glucose
YGR043C	15	407690	YOR046C	chrXV	414458	415907	glucose
YGR043C	15	407690	YOR047C	chrXV	416346	417681	glucose
YGR043C	15	438828	YOR055W	chrXV	429477	429912	glucose
YGR043C	15	438828	YOR056C	chrXV	430246	431626	glucose
YGR043C	15	438828	YOR057W	chrXV	432185	433373	glucose
YGR043C	15	438828	YOR058C	chrXV	433687	436345	glucose
YGR043C	15	438828	tK(UUU)O	chrXV	438642	438738	glucose
YGR043C	15	438828	YOR059C	chrXV	438905	440258	glucose
YGR043C	15	438828	YOR060C	chrXV	440389	441163	glucose
YGR043C	15	438828	YOR061W	chrXV	441533	442553	glucose
YGR043C	15	438828	YOR062C	chrXV	442724	443531	glucose
YGR043C	15	438828	YOR063W	chrXV	444685	445849	glucose
YGR043C	15	438828	YOR064C	chrXV	446078	446738	glucose
YGR043C	15	438828	YOR065W	chrXV	447438	448368	glucose
YNL248C	7	167587	YGL181W	chrVII	157905	159096	glucose
YNL248C	7	167587	YGL180W	chrVII	160064	162758	glucose
YNL248C	7	167587	YGL179C	chrVII	163408	165091	glucose
YNL248C	7	167587	YGL178W	chrVII	167351	170571	glucose
YNL248C	7	167587	YGL177W	chrVII	167558	167906	glucose
YNL248C	7	167587	YGL176C	chrVII	171414	173079	glucose
YNL248C	7	167587	YGL175C	chrVII	173284	174322	glucose
YNL248C	7	167587	YGL174W	chrVII	174544	175345	glucose
YNL248C	15	116709	YOL111C	chrXV	108257	108896	glucose
YNL248C	15	116709	YOL110W	chrXV	109175	109889	glucose
YNL248C	15	116709	YOL109W	chrXV	110296	110638	glucose
YNL248C	15	116709	tG(UCC)O	chrXV	110961	111033	glucose
YNL248C	15	116709	YOL108C	chrXV	111430	111886	glucose
YNL248C	15	116709	YOL107W	chrXV	112101	113130	glucose
YNL248C	15	116709	YOL106W	chrXV	113225	113579	glucose
YNL248C	15	116709	tT(AGU)O1	chrXV	113801	113874	glucose
YNL248C	15	116709	YOL105C	chrXV	114137	115808	glucose
YNL248C	15	116709	YOL104C	chrXV	116395	117454	glucose
YNL248C	15	116709	YOL103W-A	chrXV	117999	119322	glucose
YNL248C	15	116709	YOL103W-B	chrXV	117999	123268	glucose
YNL248C	15	116709	YOL103W	chrXV	124000	125830	glucose
YNL248C	15	116709	YOL102C	chrXV	125996	126689	glucose
YNL248C	15	143597	snR58	chrXV	136087	136183	glucose
YNL248C	15	143597	YOL097W-A	chrXV	136219	136405	glucose
YNL248C	15	143597	YOL097C	chrXV	136526	137825	glucose
YNL248C	15	143597	YOL096C	chrXV	138106	139045	glucose
YNL248C	15	143597	YOL095C	chrXV	139226	141347	glucose
YNL248C	15	143597	YOL094C	chrXV	141583	142555	glucose
YNL248C	15	143597	YOL093W	chrXV	142814	143696	glucose
YNL248C	15	143597	YOL092W	chrXV	144203	145130	glucose
YNL248C	15	143597	YOL091W	chrXV	145333	147163	glucose
YNL248C	15	143597	YOL090W	chrXV	147381	150276	glucose
YNL248C	15	143597	YOL089C	chrXV	150397	153490	glucose
YFL004W	13	46084	YML116W-A	chrXIII	37471	37774	glucose
YFL004W	13	46084	YML116W	chrXIII	38195	39824	glucose
YFL004W	13	46084	YML115C	chrXIII	40186	41794	glucose
YFL004W	13	46084	YML114C	chrXIII	42042	43575	glucose
YFL004W	13	46084	YML113W	chrXIII	44044	44791	glucose
YFL004W	13	46084	YML112W	chrXIII	45062	45953	glucose
YFL004W	13	46084	YML111W	chrXIII	46941	49704	glucose
YFL004W	13	46084	YML110C	chrXIII	50030	50954	glucose
YFL004W	13	46084	YML109W	chrXIII	51639	54468	glucose
YFL004W	13	46084	YML108W	chrXIII	54792	55110	glucose
YNL248C	15	174364	YOL083W	chrXV	165713	166952	glucose
YNL248C	15	174364	YOL083C-A	chrXV	166460	166601	glucose
YNL248C	15	174364	YOL082W	chrXV	168726	169974	glucose
YNL248C	15	174364	YOL081W	chrXV	171069	180309	glucose
YNL248C	15	174364	YOL080C	chrXV	180557	181427	glucose
YNL248C	15	174364	YOL079W	chrXV	181056	181455	glucose
YDR281C	12	635380	YLR245C	chrXII	626501	626930	glucose
YDR281C	12	635380	YLR246W	chrXII	627117	628197	glucose
YDR281C	12	635380	tL(CAA)L	chrXII	628382	628497	glucose
YDR281C	12	635380	YLR247C	chrXII	628683	633354	glucose
YDR281C	12	635380	YLR248W	chrXII	634251	636084	glucose
YDR281C	12	635380	YLR249W	chrXII	636779	639914	glucose
YDR281C	12	635380	YLR250W	chrXII	640316	641021	glucose
YDR281C	12	635380	YLR251W	chrXII	641463	642057	glucose
YDR281C	12	635380	YLR252W	chrXII	641956	642262	glucose
YDR281C	12	635380	YLR253W	chrXII	642626	644336	glucose
YDR281C	12	635380	YLR254C	chrXII	644403	644973	glucose
YDR281C	13	28694	YML126C	chrXIII	19059	20535	glucose
YDR281C	13	28694	YML125C	chrXIII	20760	21699	glucose
YDR281C	13	28694	YML124C	chrXIII	22047	23683	glucose
YDR281C	13	28694	YML123C	chrXIII	24036	25800	glucose
YDR281C	13	28694	YML122C	chrXIII	26037	26418	glucose
YDR281C	13	28694	YML121W	chrXIII	26929	27862	glucose
YDR281C	13	28694	YML120C	chrXIII	28265	29807	glucose
YDR281C	13	28694	YML119W	chrXIII	30610	31684	glucose
YDR281C	13	28694	YML118W	chrXIII	32333	33851	glucose
YDR281C	13	28694	YML117W	chrXIII	34242	37647	glucose
YDR281C	13	28694	YML116W-A	chrXIII	37471	37774	glucose
YDR281C	13	64970	YML107C	chrXIII	55264	56269	glucose
YDR281C	13	64970	YML106W	chrXIII	56772	57453	glucose
YDR281C	13	64970	YML105C	chrXIII	57865	58687	glucose
YDR281C	13	64970	YML104C	chrXIII	58938	62322	glucose
YDR281C	13	64970	YML103C	chrXIII	62581	67549	glucose
YDR281C	13	64970	snR85	chrXIII	67767	67938	glucose
YDR281C	13	64970	YML102W	chrXIII	68293	69700	glucose
YDR281C	13	64970	YML101C-A	chrXIII	69408	69726	glucose
YDR281C	13	64970	YML101C	chrXIII	69734	70088	glucose
YDR281C	13	64970	YML100W-A	chrXIII	70137	70311	glucose
YDR281C	13	64970	YML100W	chrXIII	70623	73920	glucose
YDR281C	13	64970	YML099W-A	chrXIII	74228	74558	glucose
YFL004W	13	78655	YML101C-A	chrXIII	69408	69726	glucose
YFL004W	13	78655	YML101C	chrXIII	69734	70088	glucose
YFL004W	13	78655	YML100W-A	chrXIII	70137	70311	glucose
YFL004W	13	78655	YML100W	chrXIII	70623	73920	glucose
YFL004W	13	78655	YML099W-A	chrXIII	74228	74558	glucose
YFL004W	13	78655	YML099C	chrXIII	74397	77040	glucose
YFL004W	13	78655	YML098W	chrXIII	77266	77770	glucose
YFL004W	13	78655	YML097C	chrXIII	78334	79690	glucose
YFL004W	13	78655	YML096W	chrXIII	79908	81486	glucose
YFL004W	13	78655	YML095C	chrXIII	81480	82113	glucose
YFL004W	13	78655	YML094C-A	chrXIII	82218	82620	glucose
YFL004W	13	78655	YML094W	chrXIII	82274	82849	glucose
YFL004W	13	78655	YML093W	chrXIII	83089	85789	glucose
YFL004W	13	78655	YML092C	chrXIII	85986	86739	glucose
YDR281C	13	87587	YML097C	chrXIII	78334	79690	glucose
YDR281C	13	87587	YML096W	chrXIII	79908	81486	glucose
YDR281C	13	87587	YML095C	chrXIII	81480	82113	glucose
YDR281C	13	87587	YML094C-A	chrXIII	82218	82620	glucose
YDR281C	13	87587	YML094W	chrXIII	82274	82849	glucose
YDR281C	13	87587	YML093W	chrXIII	83089	85789	glucose
YDR281C	13	87587	YML092C	chrXIII	85986	86739	glucose
YDR281C	13	87587	YML091C	chrXIII	87122	90731	glucose
YDR281C	13	87587	YML090W	chrXIII	90743	91130	glucose
YDR281C	13	87587	YML089C	chrXIII	91040	91409	glucose
YDR281C	13	87587	YML088W	chrXIII	92234	94241	glucose
YDR281C	13	87587	YML087C	chrXIII	94430	95369	glucose
YDR281C	13	87587	YML086C	chrXIII	95790	97371	glucose
YDR062W	4	582139	YDR061W	chrIV	574163	575783	glucose
YDR062W	4	582139	YDR062W	chrIV	576473	578159	glucose
YDR062W	4	582139	YDR063W	chrIV	578662	579112	glucose
YDR062W	4	582139	YDR064W	chrIV	579457	580452	glucose
YDR062W	4	582139	YDR065W	chrIV	580686	581784	glucose
YDR062W	4	582139	YDR066C	chrIV	581907	582498	glucose
YDR062W	4	582139	YDR067C	chrIV	582790	583465	glucose
YDR062W	4	582139	YDR068W	chrIV	583712	584645	glucose
YDR062W	4	582139	YDR069C	chrIV	584938	587719	glucose
YDR062W	4	582139	YDR070C	chrIV	588097	588379	glucose
YDR062W	4	582139	YDR071C	chrIV	588826	589402	glucose
YDR062W	4	582139	YDR072C	chrIV	589760	591344	glucose
YBR055C	2	343931	YBR049C	chrII	334385	336818	glucose
YBR055C	2	343931	YBR050C	chrII	337182	338199	glucose
YBR055C	2	343931	YBR051W	chrII	337987	338338	glucose
YBR055C	2	343931	YBR052C	chrII	338719	339352	glucose
YBR055C	2	343931	YBR053C	chrII	339674	340751	glucose
YBR055C	2	343931	YBR054W	chrII	343100	344135	glucose
YBR055C	2	343931	YBR055C	chrII	344601	347301	glucose
YBR055C	2	343931	tL(UAA)B2	chrII	347602	347686	glucose
YBR055C	2	343931	YBR056W	chrII	347878	349384	glucose
YBR055C	2	343931	tQ(UUG)B	chrII	350826	350898	glucose
YBR055C	2	343931	YBR056W-A	chrII	351254	351455	glucose
YBR055C	2	343931	YBR056C-B	chrII	351292	351451	glucose
YBR055C	2	343931	YBR057C	chrII	352192	353293	glucose
YBR055C	2	376668	YBR063C	chrII	366969	368184	glucose
YBR055C	2	376668	YBR064W	chrII	367762	368191	glucose
YBR055C	2	376668	YBR065C	chrII	368583	369678	glucose
YBR055C	2	376668	YBR066C	chrII	370036	370699	glucose
YBR055C	2	376668	YBR067C	chrII	372102	372735	glucose
YBR055C	2	376668	YBR068C	chrII	373860	375690	glucose
YBR055C	2	376668	YBR069C	chrII	376573	378433	glucose
YBR055C	2	376668	YBR070C	chrII	379220	379934	glucose
YBR055C	2	376668	YBR071W	chrII	380410	381046	glucose
YBR055C	2	376668	YBR072W	chrII	382029	382674	glucose
YBR055C	2	376668	YBR072C-A	chrII	382859	383021	glucose
YBR055C	2	376668	YBR073W	chrII	383111	385988	glucose
YDR070C	15	143597	snR58	chrXV	136087	136183	glucose
YDR070C	15	143597	YOL097W-A	chrXV	136219	136405	glucose
YDR070C	15	143597	YOL097C	chrXV	136526	137825	glucose
YDR070C	15	143597	YOL096C	chrXV	138106	139045	glucose
YDR070C	15	143597	YOL095C	chrXV	139226	141347	glucose
YDR070C	15	143597	YOL094C	chrXV	141583	142555	glucose
YDR070C	15	143597	YOL093W	chrXV	142814	143696	glucose
YDR070C	15	143597	YOL092W	chrXV	144203	145130	glucose
YDR070C	15	143597	YOL091W	chrXV	145333	147163	glucose
YDR070C	15	143597	YOL090W	chrXV	147381	150276	glucose
YDR070C	15	143597	YOL089C	chrXV	150397	153490	glucose
YDR070C	15	174364	YOL083W	chrXV	165713	166952	glucose
YDR070C	15	174364	YOL083C-A	chrXV	166460	166601	glucose
YDR070C	15	174364	YOL082W	chrXV	168726	169974	glucose
YDR070C	15	174364	YOL081W	chrXV	171069	180309	glucose
YDR070C	15	174364	YOL080C	chrXV	180557	181427	glucose
YDR070C	15	174364	YOL079W	chrXV	181056	181455	glucose
YDR070C	15	277470	YOL030W	chrXV	268186	269641	glucose
YDR070C	15	277470	YOL029C	chrXV	269814	270420	glucose
YDR070C	15	277470	YOL028C	chrXV	270632	271370	glucose
YDR070C	15	277470	YOL027C	chrXV	272002	273724	glucose
YDR070C	15	277470	YOL026C	chrXV	274011	274353	glucose
YDR070C	15	277470	tS(GCU)O	chrXV	274672	274773	glucose
YDR070C	15	277470	YOL025W	chrXV	274956	276939	glucose
YDR070C	15	277470	YOL024W	chrXV	277085	277604	glucose
YDR070C	15	277470	YOL023W	chrXV	278055	280086	glucose
YDR070C	15	277470	YOL022C	chrXV	280271	281498	glucose
YDR070C	15	277470	tG(GCC)O2	chrXV	282163	282234	glucose
YDR070C	15	277470	YOL021C	chrXV	282420	285426	glucose
YDR070C	15	348934	YOR007C	chrXV	338937	339978	glucose
YDR070C	15	348934	tR(ACG)O	chrXV	340298	340371	glucose
YDR070C	15	348934	YOR008C	chrXV	341277	342414	glucose
YDR070C	15	348934	YOR008C-A	chrXV	342856	343081	glucose
YDR070C	15	348934	YOR008W-B	chrXV	343928	344030	glucose
YDR070C	15	348934	YOR009W	chrXV	344334	345798	glucose
YDR070C	15	348934	YOR010C	chrXV	346194	346950	glucose
YDR070C	15	348934	YOR011W	chrXV	349678	353863	glucose
YDR070C	15	348934	tT(AGU)O2	chrXV	354040	354113	glucose
YDR070C	15	348934	YOR011W-A	chrXV	355651	355858	glucose
YDR070C	15	348934	YOR012W	chrXV	356542	356956	glucose
YDR070C	15	348934	YOR013W	chrXV	356750	357221	glucose
YDR070C	15	407690	YOR035C	chrXV	397734	400104	glucose
YDR070C	15	407690	YOR036W	chrXV	400347	401214	glucose
YDR070C	15	407690	YOR037W	chrXV	401554	402655	glucose
YDR070C	15	407690	YOR038C	chrXV	402760	405388	glucose
YDR070C	15	407690	YOR039W	chrXV	405767	406544	glucose
YDR070C	15	407690	YOR040W	chrXV	407063	407921	glucose
YDR070C	15	407690	snR9	chrXV	407947	408134	glucose
YDR070C	15	407690	YOR041C	chrXV	408357	408789	glucose
YDR070C	15	407690	YOR042W	chrXV	408424	409660	glucose
YDR070C	15	407690	snR62	chrXV	409764	409864	glucose
YDR070C	15	407690	YOR043W	chrXV	410869	412330	glucose
YDR070C	15	407690	YOR044W	chrXV	413006	413480	glucose
YDR070C	15	407690	YOR045W	chrXV	413851	414037	glucose
YDR070C	15	407690	YOR046C	chrXV	414458	415907	glucose
YDR070C	15	407690	YOR047C	chrXV	416346	417681	glucose
YDR070C	15	438828	YOR055W	chrXV	429477	429912	glucose
YDR070C	15	438828	YOR056C	chrXV	430246	431626	glucose
YDR070C	15	438828	YOR057W	chrXV	432185	433373	glucose
YDR070C	15	438828	YOR058C	chrXV	433687	436345	glucose
YDR070C	15	438828	tK(UUU)O	chrXV	438642	438738	glucose
YDR070C	15	438828	YOR059C	chrXV	438905	440258	glucose
YDR070C	15	438828	YOR060C	chrXV	440389	441163	glucose
YDR070C	15	438828	YOR061W	chrXV	441533	442553	glucose
YDR070C	15	438828	YOR062C	chrXV	442724	443531	glucose
YDR070C	15	438828	YOR063W	chrXV	444685	445849	glucose
YDR070C	15	438828	YOR064C	chrXV	446078	446738	glucose
YDR070C	15	438828	YOR065W	chrXV	447438	448368	glucose
YFL004W	15	180210	YOL081W	chrXV	171069	180309	glucose
YFL004W	15	180210	YOL080C	chrXV	180557	181427	glucose
YFL004W	15	180210	YOL079W	chrXV	181056	181455	glucose
YFL004W	15	180210	YOL078W	chrXV	181681	185212	glucose
YFL004W	15	180210	YOL077W-A	chrXV	185437	185644	glucose
YFL004W	15	180210	YOL077C	chrXV	185847	186723	glucose
YFL004W	15	180210	YOL076W	chrXV	187023	189414	glucose
YNL195C	15	143597	snR58	chrXV	136087	136183	glucose
YNL195C	15	143597	YOL097W-A	chrXV	136219	136405	glucose
YNL195C	15	143597	YOL097C	chrXV	136526	137825	glucose
YNL195C	15	143597	YOL096C	chrXV	138106	139045	glucose
YNL195C	15	143597	YOL095C	chrXV	139226	141347	glucose
YNL195C	15	143597	YOL094C	chrXV	141583	142555	glucose
YNL195C	15	143597	YOL093W	chrXV	142814	143696	glucose
YNL195C	15	143597	YOL092W	chrXV	144203	145130	glucose
YNL195C	15	143597	YOL091W	chrXV	145333	147163	glucose
YNL195C	15	143597	YOL090W	chrXV	147381	150276	glucose
YNL195C	15	143597	YOL089C	chrXV	150397	153490	glucose
YNL195C	15	174364	YOL083W	chrXV	165713	166952	glucose
YNL195C	15	174364	YOL083C-A	chrXV	166460	166601	glucose
YNL195C	15	174364	YOL082W	chrXV	168726	169974	glucose
YNL195C	15	174364	YOL081W	chrXV	171069	180309	glucose
YNL195C	15	174364	YOL080C	chrXV	180557	181427	glucose
YNL195C	15	174364	YOL079W	chrXV	181056	181455	glucose
YNL195C	15	277470	YOL030W	chrXV	268186	269641	glucose
YNL195C	15	277470	YOL029C	chrXV	269814	270420	glucose
YNL195C	15	277470	YOL028C	chrXV	270632	271370	glucose
YNL195C	15	277470	YOL027C	chrXV	272002	273724	glucose
YNL195C	15	277470	YOL026C	chrXV	274011	274353	glucose
YNL195C	15	277470	tS(GCU)O	chrXV	274672	274773	glucose
YNL195C	15	277470	YOL025W	chrXV	274956	276939	glucose
YNL195C	15	277470	YOL024W	chrXV	277085	277604	glucose
YNL195C	15	277470	YOL023W	chrXV	278055	280086	glucose
YNL195C	15	277470	YOL022C	chrXV	280271	281498	glucose
YNL195C	15	277470	tG(GCC)O2	chrXV	282163	282234	glucose
YNL195C	15	277470	YOL021C	chrXV	282420	285426	glucose
YNL195C	15	348934	YOR007C	chrXV	338937	339978	glucose
YNL195C	15	348934	tR(ACG)O	chrXV	340298	340371	glucose
YNL195C	15	348934	YOR008C	chrXV	341277	342414	glucose
YNL195C	15	348934	YOR008C-A	chrXV	342856	343081	glucose
YNL195C	15	348934	YOR008W-B	chrXV	343928	344030	glucose
YNL195C	15	348934	YOR009W	chrXV	344334	345798	glucose
YNL195C	15	348934	YOR010C	chrXV	346194	346950	glucose
YNL195C	15	348934	YOR011W	chrXV	349678	353863	glucose
YNL195C	15	348934	tT(AGU)O2	chrXV	354040	354113	glucose
YNL195C	15	348934	YOR011W-A	chrXV	355651	355858	glucose
YNL195C	15	348934	YOR012W	chrXV	356542	356956	glucose
YNL195C	15	348934	YOR013W	chrXV	356750	357221	glucose
YNL195C	15	379157	YOR020C	chrXV	370523	370844	glucose
YNL195C	15	379157	YOR020W-A	chrXV	371684	371957	glucose
YNL195C	15	379157	YOR021C	chrXV	372797	373439	glucose
YNL195C	15	379157	YOR022C	chrXV	373709	375857	glucose
YNL195C	15	379157	YOR023C	chrXV	376011	377712	glucose
YNL195C	15	379157	YOR024W	chrXV	377846	378170	glucose
YNL195C	15	379157	YOR025W	chrXV	378218	379562	glucose
YNL195C	15	379157	YOR026W	chrXV	379780	380806	glucose
YNL195C	15	379157	YOR027W	chrXV	381052	382822	glucose
YNL195C	15	379157	YOR028C	chrXV	383532	384420	glucose
YNL195C	15	379157	YOR029W	chrXV	384599	384935	glucose
YNL195C	15	379157	YOR030W	chrXV	386824	388684	glucose
YNL195C	15	407690	YOR035C	chrXV	397734	400104	glucose
YNL195C	15	407690	YOR036W	chrXV	400347	401214	glucose
YNL195C	15	407690	YOR037W	chrXV	401554	402655	glucose
YNL195C	15	407690	YOR038C	chrXV	402760	405388	glucose
YNL195C	15	407690	YOR039W	chrXV	405767	406544	glucose
YNL195C	15	407690	YOR040W	chrXV	407063	407921	glucose
YNL195C	15	407690	snR9	chrXV	407947	408134	glucose
YNL195C	15	407690	YOR041C	chrXV	408357	408789	glucose
YNL195C	15	407690	YOR042W	chrXV	408424	409660	glucose
YNL195C	15	407690	snR62	chrXV	409764	409864	glucose
YNL195C	15	407690	YOR043W	chrXV	410869	412330	glucose
YNL195C	15	407690	YOR044W	chrXV	413006	413480	glucose
YNL195C	15	407690	YOR045W	chrXV	413851	414037	glucose
YNL195C	15	407690	YOR046C	chrXV	414458	415907	glucose
YNL195C	15	407690	YOR047C	chrXV	416346	417681	glucose
YNL195C	15	438828	YOR055W	chrXV	429477	429912	glucose
YNL195C	15	438828	YOR056C	chrXV	430246	431626	glucose
YNL195C	15	438828	YOR057W	chrXV	432185	433373	glucose
YNL195C	15	438828	YOR058C	chrXV	433687	436345	glucose
YNL195C	15	438828	tK(UUU)O	chrXV	438642	438738	glucose
YNL195C	15	438828	YOR059C	chrXV	438905	440258	glucose
YNL195C	15	438828	YOR060C	chrXV	440389	441163	glucose
YNL195C	15	438828	YOR061W	chrXV	441533	442553	glucose
YNL195C	15	438828	YOR062C	chrXV	442724	443531	glucose
YNL195C	15	438828	YOR063W	chrXV	444685	445849	glucose
YNL195C	15	438828	YOR064C	chrXV	446078	446738	glucose
YNL195C	15	438828	YOR065W	chrXV	447438	448368	glucose
YJL012C	3	81832	YCL026C-B	chrIII	73404	73986	glucose
YJL012C	3	81832	YCL026C-A	chrIII	74703	75285	glucose
YJL012C	3	81832	YCL025C	chrIII	76017	77919	glucose
YJL012C	3	81832	YCL023C	chrIII	78948	79296	glucose
YJL012C	3	81832	YCL024W	chrIII	79161	82275	glucose
YJL012C	3	81832	YCL022C	chrIII	81569	82085	glucose
YJL012C	3	81832	tE(UUC)C	chrIII	82461	82533	glucose
YJL012C	3	81832	YCL021W-A	chrIII	83619	83997	glucose
YJL012C	3	81832	YCL020W	chrIII	85101	86418	glucose
YJL012C	3	81832	YCL019W	chrIII	85101	90415	glucose
YJL012C	3	81832	tL(CAA)C	chrIII	90858	90972	glucose
YJL012C	13	27644	YML126C	chrXIII	19059	20535	glucose
YJL012C	13	27644	YML125C	chrXIII	20760	21699	glucose
YJL012C	13	27644	YML124C	chrXIII	22047	23683	glucose
YJL012C	13	27644	YML123C	chrXIII	24036	25800	glucose
YJL012C	13	27644	YML122C	chrXIII	26037	26418	glucose
YJL012C	13	27644	YML121W	chrXIII	26929	27862	glucose
YJL012C	13	27644	YML120C	chrXIII	28265	29807	glucose
YJL012C	13	27644	YML119W	chrXIII	30610	31684	glucose
YJL012C	13	27644	YML118W	chrXIII	32333	33851	glucose
YJL012C	13	54913	YML112W	chrXIII	45062	45953	glucose
YJL012C	13	54913	YML111W	chrXIII	46941	49704	glucose
YJL012C	13	54913	YML110C	chrXIII	50030	50954	glucose
YJL012C	13	54913	YML109W	chrXIII	51639	54468	glucose
YJL012C	13	54913	YML108W	chrXIII	54792	55110	glucose
YJL012C	13	54913	YML107C	chrXIII	55264	56269	glucose
YJL012C	13	54913	YML106W	chrXIII	56772	57453	glucose
YJL012C	13	54913	YML105C	chrXIII	57865	58687	glucose
YJL012C	13	54913	YML104C	chrXIII	58938	62322	glucose
YFL004W	15	298704	YOL019W	chrXV	288897	290553	glucose
YFL004W	15	298704	YOL018C	chrXV	290880	292074	glucose
YFL004W	15	298704	YOL017W	chrXV	292528	294673	glucose
YFL004W	15	298704	YOL016C	chrXV	294776	296120	glucose
YFL004W	15	298704	YOL015W	chrXV	297077	298838	glucose
YFL004W	15	298704	YOL014W	chrXV	299692	300067	glucose
YFL004W	15	298704	YOL013W-B	chrXV	300689	300980	glucose
YFL004W	15	298704	YOL013W-A	chrXV	301046	301238	glucose
YFL004W	15	298704	tP(UGG)O1	chrXV	301096	301198	glucose
YFL004W	15	298704	YOL013C	chrXV	301379	303035	glucose
YFL004W	15	298704	YOL012C	chrXV	303578	303983	glucose
YFL004W	15	298704	YOL011W	chrXV	305348	307409	glucose
YJL012C	13	77684	snR85	chrXIII	67767	67938	glucose
YJL012C	13	77684	YML102W	chrXIII	68293	69700	glucose
YJL012C	13	77684	YML101C-A	chrXIII	69408	69726	glucose
YJL012C	13	77684	YML101C	chrXIII	69734	70088	glucose
YJL012C	13	77684	YML100W-A	chrXIII	70137	70311	glucose
YJL012C	13	77684	YML100W	chrXIII	70623	73920	glucose
YJL012C	13	77684	YML099W-A	chrXIII	74228	74558	glucose
YJL012C	13	77684	YML099C	chrXIII	74397	77040	glucose
YJL012C	13	77684	YML098W	chrXIII	77266	77770	glucose
YJL012C	13	77684	YML097C	chrXIII	78334	79690	glucose
YJL012C	13	77684	YML096W	chrXIII	79908	81486	glucose
YJL012C	13	77684	YML095C	chrXIII	81480	82113	glucose
YJL012C	13	77684	YML094C-A	chrXIII	82218	82620	glucose
YJL012C	13	77684	YML094W	chrXIII	82274	82849	glucose
YJL012C	13	77684	YML093W	chrXIII	83089	85789	glucose
YJL012C	13	77684	YML092C	chrXIII	85986	86739	glucose
YDL222C	4	54225	YDL228C	chrIV	45276	45918	glucose
YDL222C	4	54225	YDL227C	chrIV	46270	48031	glucose
YDL222C	4	54225	YDL226C	chrIV	51114	52173	glucose
YDL222C	4	54225	YDL225W	chrIV	52444	54100	glucose
YDL222C	4	54225	YDL224C	chrIV	54396	56346	glucose
YDL222C	4	54225	YDL223C	chrIV	57264	60405	glucose
YDL222C	4	54225	YDL222C	chrIV	60871	61801	glucose
YDL222C	4	54225	YDL221W	chrIV	62010	62562	glucose
YDL222C	4	74695	YDL219W	chrIV	65241	65765	glucose
YDL222C	4	74695	YDL218W	chrIV	66492	67446	glucose
YDL222C	4	74695	YDL217C	chrIV	67982	68606	glucose
YDL222C	4	74695	YDL216C	chrIV	68996	70319	glucose
YDL222C	4	74695	YDL215C	chrIV	70639	73918	glucose
YDL222C	4	74695	YDL214C	chrIV	74445	76545	glucose
YDL222C	4	74695	YDL213C	chrIV	77288	77966	glucose
YDL222C	4	74695	YDL212W	chrIV	78425	79058	glucose
YDL222C	4	74695	YDL211C	chrIV	79293	80412	glucose
YDL222C	4	74695	tG(GCC)D1	chrIV	83547	83618	glucose
YDL222C	15	113254	YOL114C	chrXV	103316	103925	glucose
YDL222C	15	113254	YOL113W	chrXV	104325	106293	glucose
YDL222C	15	113254	YOL112W	chrXV	106709	108188	glucose
YDL222C	15	113254	YOL111C	chrXV	108257	108896	glucose
YDL222C	15	113254	YOL110W	chrXV	109175	109889	glucose
YDL222C	15	113254	YOL109W	chrXV	110296	110638	glucose
YDL222C	15	113254	tG(UCC)O	chrXV	110961	111033	glucose
YDL222C	15	113254	YOL108C	chrXV	111430	111886	glucose
YDL222C	15	113254	YOL107W	chrXV	112101	113130	glucose
YDL222C	15	113254	YOL106W	chrXV	113225	113579	glucose
YDL222C	15	113254	tT(AGU)O1	chrXV	113801	113874	glucose
YDL222C	15	113254	YOL105C	chrXV	114137	115808	glucose
YDL222C	15	113254	YOL104C	chrXV	116395	117454	glucose
YDL222C	15	113254	YOL103W-A	chrXV	117999	119322	glucose
YDL222C	15	143597	snR58	chrXV	136087	136183	glucose
YDL222C	15	143597	YOL097W-A	chrXV	136219	136405	glucose
YDL222C	15	143597	YOL097C	chrXV	136526	137825	glucose
YDL222C	15	143597	YOL096C	chrXV	138106	139045	glucose
YDL222C	15	143597	YOL095C	chrXV	139226	141347	glucose
YDL222C	15	143597	YOL094C	chrXV	141583	142555	glucose
YDL222C	15	143597	YOL093W	chrXV	142814	143696	glucose
YDL222C	15	143597	YOL092W	chrXV	144203	145130	glucose
YDL222C	15	143597	YOL091W	chrXV	145333	147163	glucose
YDL222C	15	143597	YOL090W	chrXV	147381	150276	glucose
YDL222C	15	143597	YOL089C	chrXV	150397	153490	glucose
YDL222C	15	174364	YOL083W	chrXV	165713	166952	glucose
YDL222C	15	174364	YOL083C-A	chrXV	166460	166601	glucose
YDL222C	15	174364	YOL082W	chrXV	168726	169974	glucose
YDL222C	15	174364	YOL081W	chrXV	171069	180309	glucose
YDL222C	15	174364	YOL080C	chrXV	180557	181427	glucose
YDL222C	15	174364	YOL079W	chrXV	181056	181455	glucose
YDL223C	15	143597	snR58	chrXV	136087	136183	glucose
YDL223C	15	143597	YOL097W-A	chrXV	136219	136405	glucose
YDL223C	15	143597	YOL097C	chrXV	136526	137825	glucose
YDL223C	15	143597	YOL096C	chrXV	138106	139045	glucose
YDL223C	15	143597	YOL095C	chrXV	139226	141347	glucose
YDL223C	15	143597	YOL094C	chrXV	141583	142555	glucose
YDL223C	15	143597	YOL093W	chrXV	142814	143696	glucose
YDL223C	15	143597	YOL092W	chrXV	144203	145130	glucose
YDL223C	15	143597	YOL091W	chrXV	145333	147163	glucose
YDL223C	15	143597	YOL090W	chrXV	147381	150276	glucose
YDL223C	15	143597	YOL089C	chrXV	150397	153490	glucose
YDL223C	15	180222	YOL081W	chrXV	171069	180309	glucose
YDL223C	15	180222	YOL080C	chrXV	180557	181427	glucose
YDL223C	15	180222	YOL079W	chrXV	181056	181455	glucose
YDL223C	15	180222	YOL078W	chrXV	181681	185212	glucose
YDL223C	15	180222	YOL077W-A	chrXV	185437	185644	glucose
YDL223C	15	180222	YOL077C	chrXV	185847	186723	glucose
YDL223C	15	180222	YOL076W	chrXV	187023	189414	glucose
YDL223C	15	348934	YOR007C	chrXV	338937	339978	glucose
YDL223C	15	348934	tR(ACG)O	chrXV	340298	340371	glucose
YDL223C	15	348934	YOR008C	chrXV	341277	342414	glucose
YDL223C	15	348934	YOR008C-A	chrXV	342856	343081	glucose
YDL223C	15	348934	YOR008W-B	chrXV	343928	344030	glucose
YDL223C	15	348934	YOR009W	chrXV	344334	345798	glucose
YDL223C	15	348934	YOR010C	chrXV	346194	346950	glucose
YDL223C	15	348934	YOR011W	chrXV	349678	353863	glucose
YDL223C	15	348934	tT(AGU)O2	chrXV	354040	354113	glucose
YDL223C	15	348934	YOR011W-A	chrXV	355651	355858	glucose
YDL223C	15	348934	YOR012W	chrXV	356542	356956	glucose
YDL223C	15	348934	YOR013W	chrXV	356750	357221	glucose
YDL223C	15	379157	YOR020C	chrXV	370523	370844	glucose
YDL223C	15	379157	YOR020W-A	chrXV	371684	371957	glucose
YDL223C	15	379157	YOR021C	chrXV	372797	373439	glucose
YDL223C	15	379157	YOR022C	chrXV	373709	375857	glucose
YDL223C	15	379157	YOR023C	chrXV	376011	377712	glucose
YDL223C	15	379157	YOR024W	chrXV	377846	378170	glucose
YDL223C	15	379157	YOR025W	chrXV	378218	379562	glucose
YDL223C	15	379157	YOR026W	chrXV	379780	380806	glucose
YDL223C	15	379157	YOR027W	chrXV	381052	382822	glucose
YDL223C	15	379157	YOR028C	chrXV	383532	384420	glucose
YDL223C	15	379157	YOR029W	chrXV	384599	384935	glucose
YDL223C	15	379157	YOR030W	chrXV	386824	388684	glucose
YFL004W	15	348934	YOR007C	chrXV	338937	339978	glucose
YFL004W	15	348934	tR(ACG)O	chrXV	340298	340371	glucose
YFL004W	15	348934	YOR008C	chrXV	341277	342414	glucose
YFL004W	15	348934	YOR008C-A	chrXV	342856	343081	glucose
YFL004W	15	348934	YOR008W-B	chrXV	343928	344030	glucose
YFL004W	15	348934	YOR009W	chrXV	344334	345798	glucose
YFL004W	15	348934	YOR010C	chrXV	346194	346950	glucose
YFL004W	15	348934	YOR011W	chrXV	349678	353863	glucose
YFL004W	15	348934	tT(AGU)O2	chrXV	354040	354113	glucose
YFL004W	15	348934	YOR011W-A	chrXV	355651	355858	glucose
YFL004W	15	348934	YOR012W	chrXV	356542	356956	glucose
YFL004W	15	348934	YOR013W	chrXV	356750	357221	glucose
YDL223C	15	407690	YOR035C	chrXV	397734	400104	glucose
YDL223C	15	407690	YOR036W	chrXV	400347	401214	glucose
YDL223C	15	407690	YOR037W	chrXV	401554	402655	glucose
YDL223C	15	407690	YOR038C	chrXV	402760	405388	glucose
YDL223C	15	407690	YOR039W	chrXV	405767	406544	glucose
YDL223C	15	407690	YOR040W	chrXV	407063	407921	glucose
YDL223C	15	407690	snR9	chrXV	407947	408134	glucose
YDL223C	15	407690	YOR041C	chrXV	408357	408789	glucose
YDL223C	15	407690	YOR042W	chrXV	408424	409660	glucose
YDL223C	15	407690	snR62	chrXV	409764	409864	glucose
YDL223C	15	407690	YOR043W	chrXV	410869	412330	glucose
YDL223C	15	407690	YOR044W	chrXV	413006	413480	glucose
YDL223C	15	407690	YOR045W	chrXV	413851	414037	glucose
YDL223C	15	407690	YOR046C	chrXV	414458	415907	glucose
YDL223C	15	407690	YOR047C	chrXV	416346	417681	glucose
YER103W	9	141014	YIL121W	chrIX	132243	133872	glucose
YER103W	9	141014	YIL120W	chrIX	134416	136108	glucose
YER103W	9	141014	YIL119C	chrIX	136653	137877	glucose
YER103W	9	141014	YIL118W	chrIX	139751	140447	glucose
YER103W	9	141014	YIL117C	chrIX	140612	141569	glucose
YER103W	9	141014	YIL116W	chrIX	142927	144085	glucose
YER103W	9	141014	YIL115W-A	chrIX	144267	144639	glucose
YER103W	9	141014	YIL115C	chrIX	144326	148709	glucose
YER103W	9	141014	YIL114C	chrIX	149142	149988	glucose
YER103W	12	757807	YLR308W	chrXII	747936	748875	glucose
YER103W	12	757807	YLR309C	chrXII	749033	751769	glucose
YER103W	12	757807	YLR310C	chrXII	752223	756993	glucose
YER103W	12	757807	YLR311C	chrXII	757264	757612	glucose
YER103W	12	757807	YLR312C	chrXII	757636	758833	glucose
YER103W	12	757807	YLR312W-A	chrXII	759479	760241	glucose
YER103W	12	757807	YLR313C	chrXII	760749	762342	glucose
YER103W	12	757807	YLR314C	chrXII	762574	764137	glucose
YER103W	12	757807	YLR315W	chrXII	764807	765269	glucose
YER103W	12	757807	YLR316C	chrXII	765265	766358	glucose
YER103W	12	757807	YLR317W	chrXII	765654	766089	glucose
YER103W	15	174364	YOL083W	chrXV	165713	166952	glucose
YER103W	15	174364	YOL083C-A	chrXV	166460	166601	glucose
YER103W	15	174364	YOL082W	chrXV	168726	169974	glucose
YER103W	15	174364	YOL081W	chrXV	171069	180309	glucose
YER103W	15	174364	YOL080C	chrXV	180557	181427	glucose
YER103W	15	174364	YOL079W	chrXV	181056	181455	glucose
YDR065W	15	298704	YOL019W	chrXV	288897	290553	glucose
YDR065W	15	298704	YOL018C	chrXV	290880	292074	glucose
YDR065W	15	298704	YOL017W	chrXV	292528	294673	glucose
YDR065W	15	298704	YOL016C	chrXV	294776	296120	glucose
YDR065W	15	298704	YOL015W	chrXV	297077	298838	glucose
YDR065W	15	298704	YOL014W	chrXV	299692	300067	glucose
YDR065W	15	298704	YOL013W-B	chrXV	300689	300980	glucose
YDR065W	15	298704	YOL013W-A	chrXV	301046	301238	glucose
YDR065W	15	298704	tP(UGG)O1	chrXV	301096	301198	glucose
YDR065W	15	298704	YOL013C	chrXV	301379	303035	glucose
YDR065W	15	298704	YOL012C	chrXV	303578	303983	glucose
YDR065W	15	298704	YOL011W	chrXV	305348	307409	glucose
YBR034C	7	202131	YGL163C	chrVII	193706	196403	glucose
YBR034C	7	202131	YGL162W	chrVII	198137	199037	glucose
YBR034C	7	202131	YGL161C	chrVII	199209	200142	glucose
YBR034C	7	202131	YGL160W	chrVII	200560	202273	glucose
YBR034C	7	202131	YGL159W	chrVII	202720	203833	glucose
YBR034C	7	202131	tL(CAA)G1	chrVII	205520	205634	glucose
YBR034C	7	202131	YGL158W	chrVII	207032	208571	glucose
YBR034C	7	202131	YGL157W	chrVII	209005	210049	glucose
YBR034C	15	116709	YOL111C	chrXV	108257	108896	glucose
YBR034C	15	116709	YOL110W	chrXV	109175	109889	glucose
YBR034C	15	116709	YOL109W	chrXV	110296	110638	glucose
YBR034C	15	116709	tG(UCC)O	chrXV	110961	111033	glucose
YBR034C	15	116709	YOL108C	chrXV	111430	111886	glucose
YBR034C	15	116709	YOL107W	chrXV	112101	113130	glucose
YBR034C	15	116709	YOL106W	chrXV	113225	113579	glucose
YBR034C	15	116709	tT(AGU)O1	chrXV	113801	113874	glucose
YBR034C	15	116709	YOL105C	chrXV	114137	115808	glucose
YBR034C	15	116709	YOL104C	chrXV	116395	117454	glucose
YBR034C	15	116709	YOL103W-A	chrXV	117999	119322	glucose
YBR034C	15	116709	YOL103W-B	chrXV	117999	123268	glucose
YBR034C	15	116709	YOL103W	chrXV	124000	125830	glucose
YBR034C	15	116709	YOL102C	chrXV	125996	126689	glucose
YBR034C	15	143597	snR58	chrXV	136087	136183	glucose
YBR034C	15	143597	YOL097W-A	chrXV	136219	136405	glucose
YBR034C	15	143597	YOL097C	chrXV	136526	137825	glucose
YBR034C	15	143597	YOL096C	chrXV	138106	139045	glucose
YBR034C	15	143597	YOL095C	chrXV	139226	141347	glucose
YBR034C	15	143597	YOL094C	chrXV	141583	142555	glucose
YBR034C	15	143597	YOL093W	chrXV	142814	143696	glucose
YBR034C	15	143597	YOL092W	chrXV	144203	145130	glucose
YBR034C	15	143597	YOL091W	chrXV	145333	147163	glucose
YBR034C	15	143597	YOL090W	chrXV	147381	150276	glucose
YBR034C	15	143597	YOL089C	chrXV	150397	153490	glucose
YBR034C	15	174364	YOL083W	chrXV	165713	166952	glucose
YBR034C	15	174364	YOL083C-A	chrXV	166460	166601	glucose
YBR034C	15	174364	YOL082W	chrXV	168726	169974	glucose
YBR034C	15	174364	YOL081W	chrXV	171069	180309	glucose
YBR034C	15	174364	YOL080C	chrXV	180557	181427	glucose
YBR034C	15	174364	YOL079W	chrXV	181056	181455	glucose
YER004W	4	723155	YDR129C	chrIV	713339	715379	glucose
YER004W	4	723155	YDR130C	chrIV	715746	716622	glucose
YER004W	4	723155	YDR131C	chrIV	716789	718460	glucose
YER004W	4	723155	YDR132C	chrIV	718815	720303	glucose
YER004W	4	723155	YDR133C	chrIV	720961	721297	glucose
YER004W	4	723155	YDR134C	chrIV	721070	721481	glucose
YER004W	4	723155	YDR135C	chrIV	723003	727551	glucose
YER004W	4	723155	YDR136C	chrIV	727710	728283	glucose
YER004W	4	723155	YDR137W	chrIV	728258	730250	glucose
YER004W	4	723155	YDR138W	chrIV	730577	732836	glucose
YFL004W	15	379157	YOR020C	chrXV	370523	370844	glucose
YFL004W	15	379157	YOR020W-A	chrXV	371684	371957	glucose
YFL004W	15	379157	YOR021C	chrXV	372797	373439	glucose
YFL004W	15	379157	YOR022C	chrXV	373709	375857	glucose
YFL004W	15	379157	YOR023C	chrXV	376011	377712	glucose
YFL004W	15	379157	YOR024W	chrXV	377846	378170	glucose
YFL004W	15	379157	YOR025W	chrXV	378218	379562	glucose
YFL004W	15	379157	YOR026W	chrXV	379780	380806	glucose
YFL004W	15	379157	YOR027W	chrXV	381052	382822	glucose
YFL004W	15	379157	YOR028C	chrXV	383532	384420	glucose
YFL004W	15	379157	YOR029W	chrXV	384599	384935	glucose
YFL004W	15	379157	YOR030W	chrXV	386824	388684	glucose
YBR117C	15	113254	YOL114C	chrXV	103316	103925	glucose
YBR117C	15	113254	YOL113W	chrXV	104325	106293	glucose
YBR117C	15	113254	YOL112W	chrXV	106709	108188	glucose
YBR117C	15	113254	YOL111C	chrXV	108257	108896	glucose
YBR117C	15	113254	YOL110W	chrXV	109175	109889	glucose
YBR117C	15	113254	YOL109W	chrXV	110296	110638	glucose
YBR117C	15	113254	tG(UCC)O	chrXV	110961	111033	glucose
YBR117C	15	113254	YOL108C	chrXV	111430	111886	glucose
YBR117C	15	113254	YOL107W	chrXV	112101	113130	glucose
YBR117C	15	113254	YOL106W	chrXV	113225	113579	glucose
YBR117C	15	113254	tT(AGU)O1	chrXV	113801	113874	glucose
YBR117C	15	113254	YOL105C	chrXV	114137	115808	glucose
YBR117C	15	113254	YOL104C	chrXV	116395	117454	glucose
YBR117C	15	113254	YOL103W-A	chrXV	117999	119322	glucose
YBR117C	15	143597	snR58	chrXV	136087	136183	glucose
YBR117C	15	143597	YOL097W-A	chrXV	136219	136405	glucose
YBR117C	15	143597	YOL097C	chrXV	136526	137825	glucose
YBR117C	15	143597	YOL096C	chrXV	138106	139045	glucose
YBR117C	15	143597	YOL095C	chrXV	139226	141347	glucose
YBR117C	15	143597	YOL094C	chrXV	141583	142555	glucose
YBR117C	15	143597	YOL093W	chrXV	142814	143696	glucose
YBR117C	15	143597	YOL092W	chrXV	144203	145130	glucose
YBR117C	15	143597	YOL091W	chrXV	145333	147163	glucose
YBR117C	15	143597	YOL090W	chrXV	147381	150276	glucose
YBR117C	15	143597	YOL089C	chrXV	150397	153490	glucose
YBR117C	15	180961	YOL081W	chrXV	171069	180309	glucose
YBR117C	15	180961	YOL080C	chrXV	180557	181427	glucose
YBR117C	15	180961	YOL079W	chrXV	181056	181455	glucose
YBR117C	15	180961	YOL078W	chrXV	181681	185212	glucose
YBR117C	15	180961	YOL077W-A	chrXV	185437	185644	glucose
YBR117C	15	180961	YOL077C	chrXV	185847	186723	glucose
YBR117C	15	180961	YOL076W	chrXV	187023	189414	glucose
YBR117C	15	348934	YOR007C	chrXV	338937	339978	glucose
YBR117C	15	348934	tR(ACG)O	chrXV	340298	340371	glucose
YBR117C	15	348934	YOR008C	chrXV	341277	342414	glucose
YBR117C	15	348934	YOR008C-A	chrXV	342856	343081	glucose
YBR117C	15	348934	YOR008W-B	chrXV	343928	344030	glucose
YBR117C	15	348934	YOR009W	chrXV	344334	345798	glucose
YBR117C	15	348934	YOR010C	chrXV	346194	346950	glucose
YBR117C	15	348934	YOR011W	chrXV	349678	353863	glucose
YBR117C	15	348934	tT(AGU)O2	chrXV	354040	354113	glucose
YBR117C	15	348934	YOR011W-A	chrXV	355651	355858	glucose
YBR117C	15	348934	YOR012W	chrXV	356542	356956	glucose
YBR117C	15	348934	YOR013W	chrXV	356750	357221	glucose
YBR117C	15	379157	YOR020C	chrXV	370523	370844	glucose
YBR117C	15	379157	YOR020W-A	chrXV	371684	371957	glucose
YBR117C	15	379157	YOR021C	chrXV	372797	373439	glucose
YBR117C	15	379157	YOR022C	chrXV	373709	375857	glucose
YBR117C	15	379157	YOR023C	chrXV	376011	377712	glucose
YBR117C	15	379157	YOR024W	chrXV	377846	378170	glucose
YBR117C	15	379157	YOR025W	chrXV	378218	379562	glucose
YBR117C	15	379157	YOR026W	chrXV	379780	380806	glucose
YBR117C	15	379157	YOR027W	chrXV	381052	382822	glucose
YBR117C	15	379157	YOR028C	chrXV	383532	384420	glucose
YBR117C	15	379157	YOR029W	chrXV	384599	384935	glucose
YBR117C	15	379157	YOR030W	chrXV	386824	388684	glucose
YBR117C	15	407690	YOR035C	chrXV	397734	400104	glucose
YBR117C	15	407690	YOR036W	chrXV	400347	401214	glucose
YBR117C	15	407690	YOR037W	chrXV	401554	402655	glucose
YBR117C	15	407690	YOR038C	chrXV	402760	405388	glucose
YBR117C	15	407690	YOR039W	chrXV	405767	406544	glucose
YBR117C	15	407690	YOR040W	chrXV	407063	407921	glucose
YBR117C	15	407690	snR9	chrXV	407947	408134	glucose
YBR117C	15	407690	YOR041C	chrXV	408357	408789	glucose
YBR117C	15	407690	YOR042W	chrXV	408424	409660	glucose
YBR117C	15	407690	snR62	chrXV	409764	409864	glucose
YBR117C	15	407690	YOR043W	chrXV	410869	412330	glucose
YBR117C	15	407690	YOR044W	chrXV	413006	413480	glucose
YBR117C	15	407690	YOR045W	chrXV	413851	414037	glucose
YBR117C	15	407690	YOR046C	chrXV	414458	415907	glucose
YBR117C	15	407690	YOR047C	chrXV	416346	417681	glucose
YBR117C	15	438828	YOR055W	chrXV	429477	429912	glucose
YBR117C	15	438828	YOR056C	chrXV	430246	431626	glucose
YBR117C	15	438828	YOR057W	chrXV	432185	433373	glucose
YBR117C	15	438828	YOR058C	chrXV	433687	436345	glucose
YBR117C	15	438828	tK(UUU)O	chrXV	438642	438738	glucose
YBR117C	15	438828	YOR059C	chrXV	438905	440258	glucose
YBR117C	15	438828	YOR060C	chrXV	440389	441163	glucose
YBR117C	15	438828	YOR061W	chrXV	441533	442553	glucose
YBR117C	15	438828	YOR062C	chrXV	442724	443531	glucose
YBR117C	15	438828	YOR063W	chrXV	444685	445849	glucose
YBR117C	15	438828	YOR064C	chrXV	446078	446738	glucose
YBR117C	15	438828	YOR065W	chrXV	447438	448368	glucose
YOL143C	5	79647	YEL044W	chrV	69756	70257	glucose
YOL143C	5	79647	YEL043W	chrV	70477	73348	glucose
YOL143C	5	79647	YEL042W	chrV	73770	75327	glucose
YOL143C	5	79647	YEL041W	chrV	75943	77431	glucose
YOL143C	5	79647	YEL040W	chrV	78052	79456	glucose
YOL143C	5	79647	YEL039C	chrV	79635	79977	glucose
YOL143C	5	79647	YEL038W	chrV	80461	81145	glucose
YOL143C	5	79647	YEL037C	chrV	81406	82603	glucose
YOL143C	5	79647	YEL036C	chrV	83049	84552	glucose
YOL143C	5	79647	YEL035C	chrV	85044	85545	glucose
YOL143C	5	79647	YEL034C-A	chrV	85612	86215	glucose
YOL143C	5	79647	YEL034W	chrV	85675	86149	glucose
YOL143C	5	79647	YEL033W	chrV	86178	86598	glucose
YOL143C	5	79647	tS(AGA)E	chrV	86603	86685	glucose
YOL143C	5	79647	YEL032C-A	chrV	87039	87201	glucose
YOL143C	5	117056	YEL024W	chrV	107259	107907	glucose
YOL143C	5	117056	YEL023C	chrV	108503	110552	glucose
YOL143C	5	117056	YEL022W	chrV	111420	115800	glucose
YOL143C	5	117056	YEL021W	chrV	116166	116970	glucose
YOL143C	5	117056	YEL020C-B	chrV	117182	117380	glucose
YOL143C	5	117056	YEL020W-A	chrV	117210	117474	glucose
YOL143C	5	117056	RPR1	chrV	117666	118035	glucose
YOL143C	5	117056	YEL020C	chrV	118616	120299	glucose
YOL143C	5	117056	YEL019C	chrV	120497	121301	glucose
YOL143C	5	117056	YEL018C-A	chrV	121454	121988	glucose
YOL143C	5	117056	YEL018W	chrV	121470	122310	glucose
YOL143C	5	117056	YEL017C-A	chrV	122797	122929	glucose
YOL143C	5	117056	YEL017W	chrV	123656	124670	glucose
YOL143C	5	117056	YEL016C	chrV	124736	126218	glucose
YMR200W	3	64311	YCL038C	chrIII	54940	56527	glucose
YMR200W	3	64311	YCL037C	chrIII	57373	58678	glucose
YMR200W	3	64311	YCL036W	chrIII	59025	60726	glucose
YMR200W	3	64311	YCL035C	chrIII	60840	61173	glucose
YMR200W	3	64311	YCL034W	chrIII	61657	62722	glucose
YMR200W	3	64311	YCL033C	chrIII	62775	63282	glucose
YMR200W	3	64311	YCL032W	chrIII	63440	64481	glucose
YMR200W	3	64311	YCL031C	chrIII	64674	65568	glucose
YMR200W	3	64311	YCL030C	chrIII	65933	68333	glucose
YMR200W	3	64311	YCL029C	chrIII	68598	69921	glucose
YMR200W	3	64311	YCL028W	chrIII	70149	71367	glucose
YMR200W	3	64311	YCL027W	chrIII	71802	73341	glucose
YMR200W	3	64311	YCL026C-B	chrIII	73404	73986	glucose
YFL004W	15	407690	YOR035C	chrXV	397734	400104	glucose
YFL004W	15	407690	YOR036W	chrXV	400347	401214	glucose
YFL004W	15	407690	YOR037W	chrXV	401554	402655	glucose
YFL004W	15	407690	YOR038C	chrXV	402760	405388	glucose
YFL004W	15	407690	YOR039W	chrXV	405767	406544	glucose
YFL004W	15	407690	YOR040W	chrXV	407063	407921	glucose
YFL004W	15	407690	snR9	chrXV	407947	408134	glucose
YFL004W	15	407690	YOR041C	chrXV	408357	408789	glucose
YFL004W	15	407690	YOR042W	chrXV	408424	409660	glucose
YFL004W	15	407690	snR62	chrXV	409764	409864	glucose
YFL004W	15	407690	YOR043W	chrXV	410869	412330	glucose
YFL004W	15	407690	YOR044W	chrXV	413006	413480	glucose
YFL004W	15	407690	YOR045W	chrXV	413851	414037	glucose
YFL004W	15	407690	YOR046C	chrXV	414458	415907	glucose
YFL004W	15	407690	YOR047C	chrXV	416346	417681	glucose
YJL166W	14	449639	YNL097C-B	chrXIV	440796	440919	glucose
YJL166W	14	449639	YNL097C	chrXIV	441365	442358	glucose
YJL166W	14	449639	YNL097W-A	chrXIV	441430	441586	glucose
YJL166W	14	449639	tL(CAA)N	chrXIV	443005	443119	glucose
YJL166W	14	449639	YNL096C	chrXIV	443397	444315	glucose
YJL166W	14	449639	YNL095C	chrXIV	444911	446840	glucose
YJL166W	14	449639	YNL094W	chrXIV	447610	449374	glucose
YJL166W	14	449639	YNL093W	chrXIV	449867	450530	glucose
YJL166W	14	449639	YNL092W	chrXIV	450870	452073	glucose
YJL166W	14	449639	YNL091W	chrXIV	452407	456130	glucose
YJL166W	14	449639	YNL090W	chrXIV	456564	457143	glucose
YJL166W	14	449639	YNL089C	chrXIV	456692	457169	glucose
YJL166W	15	619862	YOR150W	chrXV	611998	612490	glucose
YJL166W	15	619862	YOR151C	chrXV	612996	616671	glucose
YJL166W	15	619862	YOR152C	chrXV	617517	618288	glucose
YJL166W	15	619862	YOR153W	chrXV	619839	624375	glucose
YJL166W	15	619862	YOR154W	chrXV	624728	626492	glucose
YJL166W	15	619862	YOR155C	chrXV	626627	627980	glucose
YMR157C	13	566144	YMR146C	chrXIII	557480	558524	glucose
YMR157C	13	566144	YMR147W	chrXIII	559198	559870	glucose
YMR157C	13	566144	YMR148W	chrXIII	560365	560812	glucose
YMR157C	13	566144	YMR149W	chrXIII	560995	561856	glucose
YMR157C	13	566144	YMR150C	chrXIII	561955	562528	glucose
YMR157C	13	566144	YMR151W	chrXIII	562505	562943	glucose
YMR157C	13	566144	YMR152W	chrXIII	563095	564193	glucose
YMR157C	13	566144	YMR153W	chrXIII	564434	565862	glucose
YMR157C	13	566144	YMR153C-A	chrXIII	565573	565909	glucose
YMR157C	13	566144	YMR154C	chrXIII	565998	568182	glucose
YMR157C	13	566144	YMR155W	chrXIII	568550	570194	glucose
YMR157C	13	566144	YMR156C	chrXIII	570299	571016	glucose
YMR157C	13	566144	YMR157C	chrXIII	571276	572044	glucose
YMR157C	13	566144	YMR158W	chrXIII	572247	572715	glucose
YMR157C	13	566144	tM(CAU)M	chrXIII	572882	572955	glucose
YMR157C	13	566144	YMR158C-A	chrXIII	573193	573331	glucose
YMR157C	13	566144	YMR158W-B	chrXIII	574470	574791	glucose
YMR157C	13	566144	YMR159C	chrXIII	574475	574928	glucose
YMR157C	13	597711	YMR165C	chrXIII	590039	592628	glucose
YMR157C	13	597711	YMR166C	chrXIII	593366	594473	glucose
YMR157C	13	597711	YMR167W	chrXIII	594885	597195	glucose
YMR157C	13	597711	YMR168C	chrXIII	597331	599158	glucose
YMR157C	13	597711	YMR169C	chrXIII	599351	600872	glucose
YMR157C	13	597711	YMR170C	chrXIII	601561	603082	glucose
YMR157C	13	597711	YMR171C	chrXIII	603867	605520	glucose
YMR157C	14	449639	YNL097C-B	chrXIV	440796	440919	glucose
YMR157C	14	449639	YNL097C	chrXIV	441365	442358	glucose
YMR157C	14	449639	YNL097W-A	chrXIV	441430	441586	glucose
YMR157C	14	449639	tL(CAA)N	chrXIV	443005	443119	glucose
YMR157C	14	449639	YNL096C	chrXIV	443397	444315	glucose
YMR157C	14	449639	YNL095C	chrXIV	444911	446840	glucose
YMR157C	14	449639	YNL094W	chrXIV	447610	449374	glucose
YMR157C	14	449639	YNL093W	chrXIV	449867	450530	glucose
YMR157C	14	449639	YNL092W	chrXIV	450870	452073	glucose
YMR157C	14	449639	YNL091W	chrXIV	452407	456130	glucose
YMR157C	14	449639	YNL090W	chrXIV	456564	457143	glucose
YMR157C	14	449639	YNL089C	chrXIV	456692	457169	glucose
YJL109C	10	471980	YJR015W	chrX	462720	464253	glucose
YJL109C	10	471980	YJR016C	chrX	464450	466208	glucose
YJL109C	10	471980	YJR017C	chrX	466520	467033	glucose
YJL109C	10	471980	YJR018W	chrX	466785	467148	glucose
YJL109C	10	471980	YJR019C	chrX	467231	468281	glucose
YJL109C	10	471980	YJR020W	chrX	468000	468333	glucose
YJL109C	10	471980	YJR021C	chrX	468554	469579	glucose
YJL109C	10	471980	YJR022W	chrX	469783	470113	glucose
YJL109C	10	471980	YJR023C	chrX	469803	470205	glucose
YJL109C	10	471980	YJR024C	chrX	470229	470964	glucose
YJL109C	10	471980	YJR025C	chrX	471137	471671	glucose
YJL109C	10	471980	YJR026W	chrX	472759	474082	glucose
YJL109C	10	471980	YJR027W	chrX	472759	478028	glucose
YJL109C	10	471980	YJR028W	chrX	478343	479666	glucose
YJL109C	10	503030	YJR034W	chrX	496682	497009	glucose
YJL109C	10	503030	YJR035W	chrX	497354	500612	glucose
YJL109C	10	503030	YJR036C	chrX	500712	503391	glucose
YJL109C	10	503030	YJR037W	chrX	503101	503485	glucose
YJL109C	10	503030	YJR038C	chrX	503709	504072	glucose
YJL109C	10	503030	YJR039W	chrX	503935	507301	glucose
YJL109C	10	503030	YJR040W	chrX	507745	510085	glucose
YDR450W	1	229140	YAR064W	chrI	220197	220497	glucose
YDR450W	1	229140	YAR066W	chrI	221048	221660	glucose
YDR450W	1	229140	YAR068W	chrI	222405	222891	glucose
YDR450W	1	229140	YAR069C	chrI	224010	224304	glucose
YDR450W	1	229140	YAR070C	chrI	224562	224862	glucose
YDR450W	1	229140	YAR071W	chrI	225459	226863	glucose
YDR450W	1	229140	YAR073W	chrI	227741	228953	glucose
YDR450W	1	229140	YAR075W	chrI	228843	229317	glucose
YDR541C	4	1503330	YDR528W	chrIV	1494585	1495857	glucose
YDR541C	4	1503330	YDR529C	chrIV	1496164	1496548	glucose
YDR541C	4	1503330	YDR530C	chrIV	1496790	1497768	glucose
YDR541C	4	1503330	YDR531W	chrIV	1498231	1499335	glucose
YDR541C	4	1503330	YDR532C	chrIV	1499395	1500553	glucose
YDR541C	4	1503330	YDR533C	chrIV	1501446	1502160	glucose
YDR541C	4	1503330	YDR534C	chrIV	1503313	1504900	glucose
YDR541C	4	1503330	YDR535C	chrIV	1506605	1507362	glucose
YDR541C	4	1503330	YDR536W	chrIV	1508004	1509714	glucose
YDR541C	4	1503330	YDR537C	chrIV	1510855	1511461	glucose
YDR541C	4	1503330	YDR538W	chrIV	1510901	1511630	glucose
YLR420W	5	79647	YEL044W	chrV	69756	70257	glucose
YLR420W	5	79647	YEL043W	chrV	70477	73348	glucose
YLR420W	5	79647	YEL042W	chrV	73770	75327	glucose
YLR420W	5	79647	YEL041W	chrV	75943	77431	glucose
YLR420W	5	79647	YEL040W	chrV	78052	79456	glucose
YLR420W	5	79647	YEL039C	chrV	79635	79977	glucose
YLR420W	5	79647	YEL038W	chrV	80461	81145	glucose
YLR420W	5	79647	YEL037C	chrV	81406	82603	glucose
YLR420W	5	79647	YEL036C	chrV	83049	84552	glucose
YLR420W	5	79647	YEL035C	chrV	85044	85545	glucose
YLR420W	5	79647	YEL034C-A	chrV	85612	86215	glucose
YLR420W	5	79647	YEL034W	chrV	85675	86149	glucose
YLR420W	5	79647	YEL033W	chrV	86178	86598	glucose
YLR420W	5	79647	tS(AGA)E	chrV	86603	86685	glucose
YLR420W	5	79647	YEL032C-A	chrV	87039	87201	glucose
YFL004W	15	438830	YOR055W	chrXV	429477	429912	glucose
YFL004W	15	438830	YOR056C	chrXV	430246	431626	glucose
YFL004W	15	438830	YOR057W	chrXV	432185	433373	glucose
YFL004W	15	438830	YOR058C	chrXV	433687	436345	glucose
YFL004W	15	438830	tK(UUU)O	chrXV	438642	438738	glucose
YFL004W	15	438830	YOR059C	chrXV	438905	440258	glucose
YFL004W	15	438830	YOR060C	chrXV	440389	441163	glucose
YFL004W	15	438830	YOR061W	chrXV	441533	442553	glucose
YFL004W	15	438830	YOR062C	chrXV	442724	443531	glucose
YFL004W	15	438830	YOR063W	chrXV	444685	445849	glucose
YFL004W	15	438830	YOR064C	chrXV	446078	446738	glucose
YFL004W	15	438830	YOR065W	chrXV	447438	448368	glucose
YLR420W	5	117056	YEL024W	chrV	107259	107907	glucose
YLR420W	5	117056	YEL023C	chrV	108503	110552	glucose
YLR420W	5	117056	YEL022W	chrV	111420	115800	glucose
YLR420W	5	117056	YEL021W	chrV	116166	116970	glucose
YLR420W	5	117056	YEL020C-B	chrV	117182	117380	glucose
YLR420W	5	117056	YEL020W-A	chrV	117210	117474	glucose
YLR420W	5	117056	RPR1	chrV	117666	118035	glucose
YLR420W	5	117056	YEL020C	chrV	118616	120299	glucose
YLR420W	5	117056	YEL019C	chrV	120497	121301	glucose
YLR420W	5	117056	YEL018C-A	chrV	121454	121988	glucose
YLR420W	5	117056	YEL018W	chrV	121470	122310	glucose
YLR420W	5	117056	YEL017C-A	chrV	122797	122929	glucose
YLR420W	5	117056	YEL017W	chrV	123656	124670	glucose
YLR420W	5	117056	YEL016C	chrV	124736	126218	glucose
YLR420W	5	166038	YER002W	chrV	156802	157498	glucose
YLR420W	5	166038	YER003C	chrV	157735	159118	glucose
YLR420W	5	166038	YER004W	chrV	159579	160275	glucose
YLR420W	5	166038	YER005W	chrV	160549	162442	glucose
YLR420W	5	166038	YER006W	chrV	162722	164285	glucose
YLR420W	5	166038	YER006C-A	chrV	164343	164661	glucose
YLR420W	5	166038	YER007W	chrV	164526	166083	glucose
YLR420W	5	166038	YER007C-A	chrV	166236	166885	glucose
YLR420W	5	166038	snR14	chrV	167426	167586	glucose
YLR420W	5	166038	YER008C	chrV	167807	171818	glucose
YLR420W	5	166038	YER009W	chrV	172114	172492	glucose
YLR420W	5	166038	YER010C	chrV	172633	173338	glucose
YLR420W	5	166038	YER011W	chrV	175247	176012	glucose
YLR420W	13	46084	YML116W-A	chrXIII	37471	37774	glucose
YLR420W	13	46084	YML116W	chrXIII	38195	39824	glucose
YLR420W	13	46084	YML115C	chrXIII	40186	41794	glucose
YLR420W	13	46084	YML114C	chrXIII	42042	43575	glucose
YLR420W	13	46084	YML113W	chrXIII	44044	44791	glucose
YLR420W	13	46084	YML112W	chrXIII	45062	45953	glucose
YLR420W	13	46084	YML111W	chrXIII	46941	49704	glucose
YLR420W	13	46084	YML110C	chrXIII	50030	50954	glucose
YLR420W	13	46084	YML109W	chrXIII	51639	54468	glucose
YLR420W	13	46084	YML108W	chrXIII	54792	55110	glucose
YER072W	3	81832	YCL026C-B	chrIII	73404	73986	glucose
YER072W	3	81832	YCL026C-A	chrIII	74703	75285	glucose
YER072W	3	81832	YCL025C	chrIII	76017	77919	glucose
YER072W	3	81832	YCL023C	chrIII	78948	79296	glucose
YER072W	3	81832	YCL024W	chrIII	79161	82275	glucose
YER072W	3	81832	YCL022C	chrIII	81569	82085	glucose
YER072W	3	81832	tE(UUC)C	chrIII	82461	82533	glucose
YER072W	3	81832	YCL021W-A	chrIII	83619	83997	glucose
YER072W	3	81832	YCL020W	chrIII	85101	86418	glucose
YER072W	3	81832	YCL019W	chrIII	85101	90415	glucose
YER072W	3	81832	tL(CAA)C	chrIII	90858	90972	glucose
YER072W	3	105042	YCL012C	chrIII	101316	101788	glucose
YER072W	3	105042	YCL011C	chrIII	102074	103358	glucose
YER072W	3	105042	YCL010C	chrIII	103570	104350	glucose
YER072W	3	105042	YCL009C	chrIII	104618	105548	glucose
YER072W	3	105042	YCL008C	chrIII	105695	106853	glucose
YER072W	3	105042	YCL007C	chrIII	106973	107366	glucose
YER072W	3	105042	YCL005W-A	chrIII	107022	107417	glucose
YER072W	3	105042	snR43	chrIII	107503	107712	glucose
YER072W	3	105042	YCL005W	chrIII	108020	108791	glucose
YER072W	3	105042	YCL004W	chrIII	109104	110670	glucose
YER072W	3	105042	YCL002C	chrIII	110807	111675	glucose
YER072W	3	105042	YCL001W	chrIII	111915	112482	glucose
YER072W	3	105042	YCL001W-A	chrIII	113079	113541	glucose
YER072W	3	105042	YCL001W-B	chrIII	113769	114024	glucose
YER072W	3	105042	YCL014W	chrIII	96280	101191	glucose
YER072W	12	516242	YLR176C	chrXII	507796	510232	glucose
YER072W	12	516242	YLR177W	chrXII	511053	512940	glucose
YER072W	12	516242	YLR178C	chrXII	513161	513821	glucose
YER072W	12	516242	YLR179C	chrXII	514107	514713	glucose
YER072W	12	516242	YLR180W	chrXII	515261	516410	glucose
YER072W	12	516242	YLR181C	chrXII	516677	517670	glucose
YER072W	12	516242	YLR182W	chrXII	517939	520351	glucose
YER072W	12	516242	YLR183C	chrXII	520542	522012	glucose
YER072W	12	516242	YLR184W	chrXII	522105	522453	glucose
YER072W	12	516242	YLR185W	chrXII	522662	523288	glucose
YER072W	12	516242	YLR186W	chrXII	523631	524390	glucose
YER072W	13	27644	YML126C	chrXIII	19059	20535	glucose
YER072W	13	27644	YML125C	chrXIII	20760	21699	glucose
YER072W	13	27644	YML124C	chrXIII	22047	23683	glucose
YER072W	13	27644	YML123C	chrXIII	24036	25800	glucose
YER072W	13	27644	YML122C	chrXIII	26037	26418	glucose
YER072W	13	27644	YML121W	chrXIII	26929	27862	glucose
YER072W	13	27644	YML120C	chrXIII	28265	29807	glucose
YER072W	13	27644	YML119W	chrXIII	30610	31684	glucose
YER072W	13	27644	YML118W	chrXIII	32333	33851	glucose
YER072W	13	54913	YML112W	chrXIII	45062	45953	glucose
YER072W	13	54913	YML111W	chrXIII	46941	49704	glucose
YER072W	13	54913	YML110C	chrXIII	50030	50954	glucose
YER072W	13	54913	YML109W	chrXIII	51639	54468	glucose
YER072W	13	54913	YML108W	chrXIII	54792	55110	glucose
YER072W	13	54913	YML107C	chrXIII	55264	56269	glucose
YER072W	13	54913	YML106W	chrXIII	56772	57453	glucose
YER072W	13	54913	YML105C	chrXIII	57865	58687	glucose
YER072W	13	54913	YML104C	chrXIII	58938	62322	glucose
YER072W	13	81250	YML099W-A	chrXIII	74228	74558	glucose
YER072W	13	81250	YML099C	chrXIII	74397	77040	glucose
YER072W	13	81250	YML098W	chrXIII	77266	77770	glucose
YER072W	13	81250	YML097C	chrXIII	78334	79690	glucose
YER072W	13	81250	YML096W	chrXIII	79908	81486	glucose
YER072W	13	81250	YML095C	chrXIII	81480	82113	glucose
YER072W	13	81250	YML094C-A	chrXIII	82218	82620	glucose
YER072W	13	81250	YML094W	chrXIII	82274	82849	glucose
YER072W	13	81250	YML093W	chrXIII	83089	85789	glucose
YER072W	13	81250	YML092C	chrXIII	85986	86739	glucose
YER072W	13	81250	YML091C	chrXIII	87122	90731	glucose
YER072W	13	81250	YML090W	chrXIII	90743	91130	glucose
YLL028W	12	19609	YLL065W	chrXII	11725	12076	glucose
YLL028W	12	19609	YLL064C	chrXII	13082	13445	glucose
YLL028W	12	19609	YLL063C	chrXII	14647	16072	glucose
YLL028W	12	19609	YLL062C	chrXII	16638	17613	glucose
YLL028W	12	19609	YLL061W	chrXII	17955	19707	glucose
YLL028W	12	19609	YLL060C	chrXII	21137	21839	glucose
YLL028W	12	19609	YLL059C	chrXII	22473	22980	glucose
YLL028W	12	19609	YLL058W	chrXII	23568	25296	glucose
YLL028W	12	19609	YLL057C	chrXII	25755	26994	glucose
YLL028W	12	19609	YLL056C	chrXII	27408	28305	glucose
YFL004W	15	481586	YOR077W	chrXV	471898	472597	glucose
YFL004W	15	481586	YOR078W	chrXV	472724	473369	glucose
YFL004W	15	481586	YOR079C	chrXV	473474	474416	glucose
YFL004W	15	481586	YOR080W	chrXV	474593	476792	glucose
YFL004W	15	481586	YOR081C	chrXV	476938	479188	glucose
YFL004W	15	481586	YOR082C	chrXV	479295	479637	glucose
YFL004W	15	481586	YOR083W	chrXV	479532	480420	glucose
YFL004W	15	481586	YOR084W	chrXV	480586	481750	glucose
YFL004W	15	481586	YOR085W	chrXV	482032	483085	glucose
YFL004W	15	481586	YOR086C	chrXV	483218	486779	glucose
YFL004W	15	481586	tN(GUU)O2	chrXV	487438	487512	glucose
YFL004W	15	481586	YOR087W	chrXV	487706	489734	glucose
YFL004W	15	481586	YOR089C	chrXV	490195	490828	glucose
YLL028W	12	86369	YLL031C	chrXII	77151	80205	glucose
YLL028W	12	86369	YLL030C	chrXII	80355	80697	glucose
YLL028W	12	86369	YLL029W	chrXII	81460	83710	glucose
YLL028W	12	86369	YLL028W	chrXII	84803	86564	glucose
YLL028W	12	86369	YLL027W	chrXII	87402	88155	glucose
YLL028W	12	86369	YLL026W	chrXII	88622	91349	glucose
YLL028W	12	86369	tP(UGG)L	chrXII	92547	92650	glucose
YLL028W	12	86369	YLL025W	chrXII	94746	95121	glucose
YLL028W	15	54769	YOL149W	chrXV	44937	45633	glucose
YLL028W	15	54769	YOL148C	chrXV	45759	47574	glucose
YLL028W	15	54769	YOL147C	chrXV	47932	48643	glucose
YLL028W	15	54769	YOL146W	chrXV	48863	49448	glucose
YLL028W	15	54769	YOL145C	chrXV	49554	52788	glucose
YLL028W	15	54769	YOL144W	chrXV	53097	54552	glucose
YLL028W	15	54769	YOL143C	chrXV	54594	55104	glucose
YLL028W	15	54769	YOL142W	chrXV	55557	56280	glucose
YLL028W	15	54769	YOL141W	chrXV	56451	58539	glucose
YLL028W	15	54769	YOL140W	chrXV	58758	60030	glucose
YLL028W	15	54769	YOL139C	chrXV	60382	61024	glucose
YLL028W	15	108577	YOL115W	chrXV	101474	103229	glucose
YLL028W	15	108577	YOL114C	chrXV	103316	103925	glucose
YLL028W	15	108577	YOL113W	chrXV	104325	106293	glucose
YLL028W	15	108577	YOL112W	chrXV	106709	108188	glucose
YLL028W	15	108577	YOL111C	chrXV	108257	108896	glucose
YLL028W	15	108577	YOL110W	chrXV	109175	109889	glucose
YLL028W	15	108577	YOL109W	chrXV	110296	110638	glucose
YLL028W	15	108577	tG(UCC)O	chrXV	110961	111033	glucose
YLL028W	15	108577	YOL108C	chrXV	111430	111886	glucose
YLL028W	15	108577	YOL107W	chrXV	112101	113130	glucose
YLL028W	15	108577	YOL106W	chrXV	113225	113579	glucose
YLL028W	15	108577	tT(AGU)O1	chrXV	113801	113874	glucose
YLL028W	15	108577	YOL105C	chrXV	114137	115808	glucose
YLL028W	15	108577	YOL104C	chrXV	116395	117454	glucose
YLL028W	15	108577	YOL116W	chrXV	99808	100957	glucose
YLL028W	15	144659	snR58	chrXV	136087	136183	glucose
YLL028W	15	144659	YOL097W-A	chrXV	136219	136405	glucose
YLL028W	15	144659	YOL097C	chrXV	136526	137825	glucose
YLL028W	15	144659	YOL096C	chrXV	138106	139045	glucose
YLL028W	15	144659	YOL095C	chrXV	139226	141347	glucose
YLL028W	15	144659	YOL094C	chrXV	141583	142555	glucose
YLL028W	15	144659	YOL093W	chrXV	142814	143696	glucose
YLL028W	15	144659	YOL092W	chrXV	144203	145130	glucose
YLL028W	15	144659	YOL091W	chrXV	145333	147163	glucose
YLL028W	15	144659	YOL090W	chrXV	147381	150276	glucose
YLL028W	15	144659	YOL089C	chrXV	150397	153490	glucose
YLL028W	15	180961	YOL081W	chrXV	171069	180309	glucose
YLL028W	15	180961	YOL080C	chrXV	180557	181427	glucose
YLL028W	15	180961	YOL079W	chrXV	181056	181455	glucose
YLL028W	15	180961	YOL078W	chrXV	181681	185212	glucose
YLL028W	15	180961	YOL077W-A	chrXV	185437	185644	glucose
YLL028W	15	180961	YOL077C	chrXV	185847	186723	glucose
YLL028W	15	180961	YOL076W	chrXV	187023	189414	glucose
YFR045W	15	108577	YOL115W	chrXV	101474	103229	glucose
YFR045W	15	108577	YOL114C	chrXV	103316	103925	glucose
YFR045W	15	108577	YOL113W	chrXV	104325	106293	glucose
YFR045W	15	108577	YOL112W	chrXV	106709	108188	glucose
YFR045W	15	108577	YOL111C	chrXV	108257	108896	glucose
YFR045W	15	108577	YOL110W	chrXV	109175	109889	glucose
YFR045W	15	108577	YOL109W	chrXV	110296	110638	glucose
YFR045W	15	108577	tG(UCC)O	chrXV	110961	111033	glucose
YFR045W	15	108577	YOL108C	chrXV	111430	111886	glucose
YFR045W	15	108577	YOL107W	chrXV	112101	113130	glucose
YFR045W	15	108577	YOL106W	chrXV	113225	113579	glucose
YFR045W	15	108577	tT(AGU)O1	chrXV	113801	113874	glucose
YFR045W	15	108577	YOL105C	chrXV	114137	115808	glucose
YFR045W	15	108577	YOL104C	chrXV	116395	117454	glucose
YFR045W	15	108577	YOL116W	chrXV	99808	100957	glucose
YFR045W	15	144659	snR58	chrXV	136087	136183	glucose
YFR045W	15	144659	YOL097W-A	chrXV	136219	136405	glucose
YFR045W	15	144659	YOL097C	chrXV	136526	137825	glucose
YFR045W	15	144659	YOL096C	chrXV	138106	139045	glucose
YFR045W	15	144659	YOL095C	chrXV	139226	141347	glucose
YFR045W	15	144659	YOL094C	chrXV	141583	142555	glucose
YFR045W	15	144659	YOL093W	chrXV	142814	143696	glucose
YFR045W	15	144659	YOL092W	chrXV	144203	145130	glucose
YFR045W	15	144659	YOL091W	chrXV	145333	147163	glucose
YFR045W	15	144659	YOL090W	chrXV	147381	150276	glucose
YFR045W	15	144659	YOL089C	chrXV	150397	153490	glucose
YFR045W	15	174364	YOL083W	chrXV	165713	166952	glucose
YFR045W	15	174364	YOL083C-A	chrXV	166460	166601	glucose
YFR045W	15	174364	YOL082W	chrXV	168726	169974	glucose
YFR045W	15	174364	YOL081W	chrXV	171069	180309	glucose
YFR045W	15	174364	YOL080C	chrXV	180557	181427	glucose
YFR045W	15	174364	YOL079W	chrXV	181056	181455	glucose
YFR045W	15	632882	YOR154W	chrXV	624728	626492	glucose
YFR045W	15	632882	YOR155C	chrXV	626627	627980	glucose
YFR045W	15	632882	YOR156C	chrXV	628359	630540	glucose
YFR045W	15	632882	YOR157C	chrXV	630965	631751	glucose
YFR045W	15	632882	YOR158W	chrXV	632163	633120	glucose
YFR045W	15	632882	YOR159C	chrXV	633281	633566	glucose
YFR045W	15	632882	YOR160W	chrXV	633838	636757	glucose
YFR045W	15	632882	YOR161C	chrXV	636938	638558	glucose
YFR045W	15	632882	YOR161W-A	chrXV	637573	637654	glucose
YFR045W	15	632882	YOR161W-B	chrXV	637974	638235	glucose
YFR045W	15	632882	YOR161C-C	chrXV	639120	639267	glucose
YFR045W	15	632882	YOR162C	chrXV	639559	641992	glucose
YGR285C	10	503466	YJR034W	chrX	496682	497009	glucose
YGR285C	10	503466	YJR035W	chrX	497354	500612	glucose
YGR285C	10	503466	YJR036C	chrX	500712	503391	glucose
YGR285C	10	503466	YJR037W	chrX	503101	503485	glucose
YGR285C	10	503466	YJR038C	chrX	503709	504072	glucose
YGR285C	10	503466	YJR039W	chrX	503935	507301	glucose
YGR285C	10	503466	YJR040W	chrX	507745	510085	glucose
YPL078C	15	619862	YOR150W	chrXV	611998	612490	glucose
YPL078C	15	619862	YOR151C	chrXV	612996	616671	glucose
YPL078C	15	619862	YOR152C	chrXV	617517	618288	glucose
YPL078C	15	619862	YOR153W	chrXV	619839	624375	glucose
YPL078C	15	619862	YOR154W	chrXV	624728	626492	glucose
YPL078C	15	619862	YOR155C	chrXV	626627	627980	glucose
YOR226C	3	81832	YCL026C-B	chrIII	73404	73986	glucose
YOR226C	3	81832	YCL026C-A	chrIII	74703	75285	glucose
YOR226C	3	81832	YCL025C	chrIII	76017	77919	glucose
YOR226C	3	81832	YCL023C	chrIII	78948	79296	glucose
YOR226C	3	81832	YCL024W	chrIII	79161	82275	glucose
YOR226C	3	81832	YCL022C	chrIII	81569	82085	glucose
YOR226C	3	81832	tE(UUC)C	chrIII	82461	82533	glucose
YOR226C	3	81832	YCL021W-A	chrIII	83619	83997	glucose
YOR226C	3	81832	YCL020W	chrIII	85101	86418	glucose
YOR226C	3	81832	YCL019W	chrIII	85101	90415	glucose
YOR226C	3	81832	tL(CAA)C	chrIII	90858	90972	glucose
YGR285C	14	449639	YNL097C-B	chrXIV	440796	440919	glucose
YGR285C	14	449639	YNL097C	chrXIV	441365	442358	glucose
YGR285C	14	449639	YNL097W-A	chrXIV	441430	441586	glucose
YGR285C	14	449639	tL(CAA)N	chrXIV	443005	443119	glucose
YGR285C	14	449639	YNL096C	chrXIV	443397	444315	glucose
YGR285C	14	449639	YNL095C	chrXIV	444911	446840	glucose
YGR285C	14	449639	YNL094W	chrXIV	447610	449374	glucose
YGR285C	14	449639	YNL093W	chrXIV	449867	450530	glucose
YGR285C	14	449639	YNL092W	chrXIV	450870	452073	glucose
YGR285C	14	449639	YNL091W	chrXIV	452407	456130	glucose
YGR285C	14	449639	YNL090W	chrXIV	456564	457143	glucose
YGR285C	14	449639	YNL089C	chrXIV	456692	457169	glucose
YMR040W	11	379062	YKL037W	chrXI	369364	369721	glucose
YMR040W	11	379062	YKL036C	chrXI	369527	369920	glucose
YMR040W	11	379062	YKL035W	chrXI	369890	371390	glucose
YMR040W	11	379062	YKL034W	chrXI	371828	374105	glucose
YMR040W	11	379062	YKL033W-A	chrXI	374504	375215	glucose
YMR040W	11	379062	YKL033W	chrXI	375455	378572	glucose
YMR040W	11	379062	tV(AAC)K2	chrXI	379679	379753	glucose
YMR040W	11	379062	YKL032C	chrXI	380064	381858	glucose
YMR040W	11	379062	YKL031W	chrXI	382071	382485	glucose
YMR040W	11	379062	YKL030W	chrXI	382497	383103	glucose
YMR040W	11	379062	YKL029C	chrXI	382715	384725	glucose
YMR040W	11	379062	YKL028W	chrXI	385757	387206	glucose
YMR040W	11	379062	YKL027W	chrXI	387561	388905	glucose
YDR481C	13	28694	YML126C	chrXIII	19059	20535	glucose
YDR481C	13	28694	YML125C	chrXIII	20760	21699	glucose
YDR481C	13	28694	YML124C	chrXIII	22047	23683	glucose
YDR481C	13	28694	YML123C	chrXIII	24036	25800	glucose
YDR481C	13	28694	YML122C	chrXIII	26037	26418	glucose
YDR481C	13	28694	YML121W	chrXIII	26929	27862	glucose
YDR481C	13	28694	YML120C	chrXIII	28265	29807	glucose
YDR481C	13	28694	YML119W	chrXIII	30610	31684	glucose
YDR481C	13	28694	YML118W	chrXIII	32333	33851	glucose
YDR481C	13	28694	YML117W	chrXIII	34242	37647	glucose
YDR481C	13	28694	YML116W-A	chrXIII	37471	37774	glucose
YDR481C	13	54913	YML112W	chrXIII	45062	45953	glucose
YDR481C	13	54913	YML111W	chrXIII	46941	49704	glucose
YDR481C	13	54913	YML110C	chrXIII	50030	50954	glucose
YDR481C	13	54913	YML109W	chrXIII	51639	54468	glucose
YDR481C	13	54913	YML108W	chrXIII	54792	55110	glucose
YDR481C	13	54913	YML107C	chrXIII	55264	56269	glucose
YDR481C	13	54913	YML106W	chrXIII	56772	57453	glucose
YDR481C	13	54913	YML105C	chrXIII	57865	58687	glucose
YDR481C	13	54913	YML104C	chrXIII	58938	62322	glucose
YOR226C	3	175808	YCR027C	chrIII	167369	167999	glucose
YOR226C	3	175808	tQ(UUG)C	chrIII	168300	168372	glucose
YOR226C	3	175808	YCR028C	chrIII	170885	172424	glucose
YOR226C	3	175808	YCR028C-A	chrIII	172949	173440	glucose
YOR226C	3	175808	YCR030C	chrIII	173825	176438	glucose
YOR226C	3	175808	snR65	chrIII	177182	177282	glucose
YOR226C	3	175808	YCR031C	chrIII	177499	178220	glucose
YOR226C	3	175808	snR189	chrIII	178609	178798	glucose
YOR226C	12	677957	YLR261C	chrXII	668236	668563	glucose
YOR226C	12	677957	YLR262C	chrXII	668243	668891	glucose
YOR226C	12	677957	YLR262C-A	chrXII	669467	669662	glucose
YOR226C	12	677957	YLR263W	chrXII	670339	672823	glucose
YOR226C	12	677957	YLR264W	chrXII	673130	673334	glucose
YOR226C	12	677957	YLR264C-A	chrXII	673827	673944	glucose
YOR226C	12	677957	YLR265C	chrXII	674426	675455	glucose
YOR226C	12	677957	YLR266C	chrXII	675618	677724	glucose
YOR226C	12	677957	YLR267W	chrXII	678211	679924	glucose
YOR226C	12	677957	YLR268W	chrXII	680199	680844	glucose
YOR226C	12	677957	YLR269C	chrXII	680865	681216	glucose
YOR226C	12	677957	YLR270W	chrXII	681185	682238	glucose
YOR226C	12	677957	YLR271W	chrXII	682736	683561	glucose
YOR226C	12	677957	YLR272C	chrXII	683671	687202	glucose
YOR226C	12	677957	tV(AAC)L	chrXII	687858	687932	glucose
YPL037C	1	229140	YAR064W	chrI	220197	220497	glucose
YPL037C	1	229140	YAR066W	chrI	221048	221660	glucose
YPL037C	1	229140	YAR068W	chrI	222405	222891	glucose
YPL037C	1	229140	YAR069C	chrI	224010	224304	glucose
YPL037C	1	229140	YAR070C	chrI	224562	224862	glucose
YPL037C	1	229140	YAR071W	chrI	225459	226863	glucose
YPL037C	1	229140	YAR073W	chrI	227741	228953	glucose
YPL037C	1	229140	YAR075W	chrI	228843	229317	glucose
YPL037C	16	492351	YPL036W	chrXVI	482842	485686	glucose
YPL037C	16	492351	YPL035C	chrXVI	486563	486911	glucose
YPL037C	16	492351	YPL034W	chrXVI	486711	487209	glucose
YPL037C	16	492351	YPL033C	chrXVI	487361	488207	glucose
YPL037C	16	492351	YPL032C	chrXVI	488886	491364	glucose
YPL037C	16	492351	YPL031C	chrXVI	492017	493037	glucose
YPL037C	16	492351	YPL030W	chrXVI	493542	495246	glucose
YPL037C	16	492351	YPL029W	chrXVI	495505	497719	glucose
YPL037C	16	492351	YPL028W	chrXVI	498095	499292	glucose
YPL037C	16	492351	YPL027W	chrXVI	499664	500402	glucose
YPL037C	16	492351	YPL026C	chrXVI	500674	502183	glucose
YOR390W	12	64283	YLL039C	chrXII	64061	65207	glucose
YOR390W	12	64283	YLL038C	chrXII	65774	66518	glucose
YOR390W	12	64283	YLL037W	chrXII	66561	66942	glucose
YOR390W	12	64283	YLL036C	chrXII	66744	68256	glucose
YOR390W	12	64283	YLL035W	chrXII	68579	70478	glucose
YOR390W	12	64283	YLL034C	chrXII	70632	73146	glucose
YOR390W	12	64283	YLL033W	chrXII	73408	74101	glucose
YOR390W	13	923511	YMR320W	chrXIII	916745	917051	glucose
YOR390W	13	923511	YMR321C	chrXIII	917578	917896	glucose
YOR390W	13	923511	YMR322C	chrXIII	918365	919079	glucose
YOR390W	13	923511	YMR323W	chrXIII	920087	921401	glucose
YOR390W	13	923511	YMR324C	chrXIII	922201	922444	glucose
YOR390W	13	923511	YMR325W	chrXIII	922640	923015	glucose
YOR390W	13	923511	YMR326C	chrXIII	923493	923802	glucose
YCR082W	3	258267	YCR075W-A	chrIII	248974	249202	glucose
YCR082W	3	258267	YCR076C	chrIII	249292	250045	glucose
YCR082W	3	258267	YCR077C	chrIII	250237	252628	glucose
YCR082W	3	258267	YCR079W	chrIII	252844	254173	glucose
YCR082W	3	258267	YCR081W	chrIII	254370	258654	glucose
YCR082W	3	258267	YCR081C-A	chrIII	258414	258651	glucose
YCR082W	3	258267	YCR082W	chrIII	258882	259269	glucose
YCR082W	3	258267	YCR083W	chrIII	259577	259961	glucose
YCR082W	3	258267	YCR084C	chrIII	260310	262452	glucose
YCR082W	3	258267	YCR085W	chrIII	262915	263269	glucose
YCR082W	3	258267	YCR086W	chrIII	263391	263964	glucose
YCR082W	3	258267	YCR087W	chrIII	263975	264491	glucose
YCR082W	3	258267	YCR087C-A	chrIII	264005	264467	glucose
YCR082W	3	258267	YCR088W	chrIII	265067	266846	glucose
YCR082W	5	350744	YER091C-A	chrV	342389	342611	glucose
YCR082W	5	350744	YER092W	chrV	342854	343232	glucose
YCR082W	5	350744	YER093C	chrV	343319	347612	glucose
YCR082W	5	350744	YER093C-A	chrV	347911	348400	glucose
YCR082W	5	350744	YER094C	chrV	348728	349346	glucose
YCR082W	5	350744	YER095W	chrV	349979	351182	glucose
YCR082W	5	350744	YER096W	chrV	351697	353236	glucose
YCR082W	5	350744	tE(UUC)E2	chrV	354933	355005	glucose
YCR082W	5	350744	YER097W	chrV	355139	355469	glucose
YCR082W	5	350744	YER098W	chrV	355465	357730	glucose
YCR082W	5	350744	YER099C	chrV	358104	359061	glucose
YCR082W	5	350744	YER100W	chrV	359561	360314	glucose
YBR066C	2	334012	YBR044C	chrII	324340	326059	glucose
YBR066C	2	334012	tV(UAC)B	chrII	326791	326865	glucose
YBR066C	2	334012	YBR045C	chrII	328172	330092	glucose
YBR066C	2	334012	YBR046C	chrII	330506	331511	glucose
YBR066C	2	334012	YBR047W	chrII	331832	332360	glucose
YBR066C	2	334012	YBR048W	chrII	332830	333812	glucose
YBR066C	2	334012	YBR049C	chrII	334385	336818	glucose
YBR066C	2	334012	YBR050C	chrII	337182	338199	glucose
YBR066C	2	334012	YBR051W	chrII	337987	338338	glucose
YBR066C	2	334012	YBR052C	chrII	338719	339352	glucose
YBR066C	2	334012	YBR053C	chrII	339674	340751	glucose
YOL078W	2	521415	YBR137W	chrII	513043	513583	glucose
YOL078W	2	521415	YBR138C	chrII	513761	515336	glucose
YOL078W	2	521415	YBR139W	chrII	515663	517190	glucose
YOL078W	2	521415	YBR140C	chrII	517349	526628	glucose
YOL078W	2	521415	YBR141C	chrII	527024	528038	glucose
YOL078W	2	521415	YBR141W-A	chrII	527166	527262	glucose
YOL078W	2	521415	YBR142W	chrII	528316	530638	glucose
YBR066C	2	364851	YBR058C-A	chrII	356323	356566	glucose
YBR066C	2	364851	YBR059C	chrII	356860	360187	glucose
YBR066C	2	364851	YBR060C	chrII	360651	362514	glucose
YBR066C	2	364851	YBR061C	chrII	364786	365719	glucose
YBR066C	2	364851	YBR062C	chrII	365975	366600	glucose
YBR066C	2	364851	YBR063C	chrII	366969	368184	glucose
YBR066C	2	364851	YBR064W	chrII	367762	368191	glucose
YBR066C	2	364851	YBR065C	chrII	368583	369678	glucose
YBR066C	2	364851	YBR066C	chrII	370036	370699	glucose
YBR066C	2	364851	YBR067C	chrII	372102	372735	glucose
YBR066C	2	392138	YBR072C-A	chrII	382859	383021	glucose
YBR066C	2	392138	YBR073W	chrII	383111	385988	glucose
YBR066C	2	392138	YBR074W	chrII	386285	389216	glucose
YBR066C	2	392138	YBR076W	chrII	390226	391291	glucose
YBR066C	2	392138	YBR076C-A	chrII	391350	391617	glucose
YBR066C	2	392138	YBR077C	chrII	391804	392293	glucose
YBR066C	2	392138	YBR078W	chrII	393122	394742	glucose
YBR066C	2	392138	YBR079C	chrII	395382	398277	glucose
YBR066C	2	392138	YBR080C	chrII	398613	400890	glucose
YBR066C	2	420528	YBR084W	chrII	411053	413981	glucose
YBR066C	2	420528	YBR084C-A	chrII	414185	415261	glucose
YBR066C	2	420528	YBR085W	chrII	415982	416906	glucose
YBR066C	2	420528	YBR085C-A	chrII	418906	419164	glucose
YBR066C	2	420528	YBR086C	chrII	420200	423041	glucose
YBR066C	2	420528	YBR087W	chrII	423764	424829	glucose
YBR066C	2	420528	YBR088C	chrII	424989	425766	glucose
YBR066C	2	420528	YBR089W	chrII	425182	425782	glucose
YBR066C	2	420528	YBR089C-A	chrII	426189	426489	glucose
YBR066C	2	420528	YBR090C	chrII	426332	427058	glucose
YBR066C	2	420528	YBR091C	chrII	427154	427484	glucose
YBR066C	2	420528	YBR092C	chrII	427697	429101	glucose
YJL012C	3	81832	YCL026C-B	chrIII	73404	73986	glucose
YJL012C	3	81832	YCL026C-A	chrIII	74703	75285	glucose
YJL012C	3	81832	YCL025C	chrIII	76017	77919	glucose
YJL012C	3	81832	YCL023C	chrIII	78948	79296	glucose
YJL012C	3	81832	YCL024W	chrIII	79161	82275	glucose
YJL012C	3	81832	YCL022C	chrIII	81569	82085	glucose
YJL012C	3	81832	tE(UUC)C	chrIII	82461	82533	glucose
YJL012C	3	81832	YCL021W-A	chrIII	83619	83997	glucose
YJL012C	3	81832	YCL020W	chrIII	85101	86418	glucose
YJL012C	3	81832	YCL019W	chrIII	85101	90415	glucose
YJL012C	3	81832	tL(CAA)C	chrIII	90858	90972	glucose
YJL012C	13	27644	YML126C	chrXIII	19059	20535	glucose
YJL012C	13	27644	YML125C	chrXIII	20760	21699	glucose
YJL012C	13	27644	YML124C	chrXIII	22047	23683	glucose
YJL012C	13	27644	YML123C	chrXIII	24036	25800	glucose
YJL012C	13	27644	YML122C	chrXIII	26037	26418	glucose
YJL012C	13	27644	YML121W	chrXIII	26929	27862	glucose
YJL012C	13	27644	YML120C	chrXIII	28265	29807	glucose
YJL012C	13	27644	YML119W	chrXIII	30610	31684	glucose
YJL012C	13	27644	YML118W	chrXIII	32333	33851	glucose
YJL012C	13	54913	YML112W	chrXIII	45062	45953	glucose
YJL012C	13	54913	YML111W	chrXIII	46941	49704	glucose
YJL012C	13	54913	YML110C	chrXIII	50030	50954	glucose
YJL012C	13	54913	YML109W	chrXIII	51639	54468	glucose
YJL012C	13	54913	YML108W	chrXIII	54792	55110	glucose
YJL012C	13	54913	YML107C	chrXIII	55264	56269	glucose
YJL012C	13	54913	YML106W	chrXIII	56772	57453	glucose
YJL012C	13	54913	YML105C	chrXIII	57865	58687	glucose
YJL012C	13	54913	YML104C	chrXIII	58938	62322	glucose
YJL012C	13	81250	YML099W-A	chrXIII	74228	74558	glucose
YJL012C	13	81250	YML099C	chrXIII	74397	77040	glucose
YJL012C	13	81250	YML098W	chrXIII	77266	77770	glucose
YJL012C	13	81250	YML097C	chrXIII	78334	79690	glucose
YJL012C	13	81250	YML096W	chrXIII	79908	81486	glucose
YJL012C	13	81250	YML095C	chrXIII	81480	82113	glucose
YJL012C	13	81250	YML094C-A	chrXIII	82218	82620	glucose
YJL012C	13	81250	YML094W	chrXIII	82274	82849	glucose
YJL012C	13	81250	YML093W	chrXIII	83089	85789	glucose
YJL012C	13	81250	YML092C	chrXIII	85986	86739	glucose
YJL012C	13	81250	YML091C	chrXIII	87122	90731	glucose
YJL012C	13	81250	YML090W	chrXIII	90743	91130	glucose
YMR041C	7	117900	YGL205W	chrVII	108157	110404	glucose
YMR041C	7	117900	tH(GUG)G1	chrVII	110624	110696	glucose
YMR041C	7	117900	YGL204C	chrVII	111699	112005	glucose
YMR041C	7	117900	YGL203C	chrVII	112474	114664	glucose
YMR041C	7	117900	tK(UUU)G1	chrVII	115487	115583	glucose
YMR041C	7	117900	YGL202W	chrVII	116058	117561	glucose
YMR041C	7	117900	YGL201C	chrVII	117853	120907	glucose
YMR041C	7	117900	tK(CUU)G1	chrVII	122268	122341	glucose
YMR041C	7	117900	YGL200C	chrVII	122693	123305	glucose
YMR041C	7	117900	YGL199C	chrVII	123571	124042	glucose
YMR041C	7	117900	YGL198W	chrVII	123590	124298	glucose
YMR041C	15	108577	YOL115W	chrXV	101474	103229	glucose
YMR041C	15	108577	YOL114C	chrXV	103316	103925	glucose
YMR041C	15	108577	YOL113W	chrXV	104325	106293	glucose
YMR041C	15	108577	YOL112W	chrXV	106709	108188	glucose
YMR041C	15	108577	YOL111C	chrXV	108257	108896	glucose
YMR041C	15	108577	YOL110W	chrXV	109175	109889	glucose
YMR041C	15	108577	YOL109W	chrXV	110296	110638	glucose
YMR041C	15	108577	tG(UCC)O	chrXV	110961	111033	glucose
YMR041C	15	108577	YOL108C	chrXV	111430	111886	glucose
YMR041C	15	108577	YOL107W	chrXV	112101	113130	glucose
YMR041C	15	108577	YOL106W	chrXV	113225	113579	glucose
YMR041C	15	108577	tT(AGU)O1	chrXV	113801	113874	glucose
YMR041C	15	108577	YOL105C	chrXV	114137	115808	glucose
YMR041C	15	108577	YOL104C	chrXV	116395	117454	glucose
YMR041C	15	108577	YOL116W	chrXV	99808	100957	glucose
YMR041C	15	141627	YOL099C	chrXV	132016	132508	glucose
YMR041C	15	141627	YOL098C	chrXV	132724	135838	glucose
YMR041C	15	141627	snR58	chrXV	136087	136183	glucose
YMR041C	15	141627	YOL097W-A	chrXV	136219	136405	glucose
YMR041C	15	141627	YOL097C	chrXV	136526	137825	glucose
YMR041C	15	141627	YOL096C	chrXV	138106	139045	glucose
YMR041C	15	141627	YOL095C	chrXV	139226	141347	glucose
YMR041C	15	141627	YOL094C	chrXV	141583	142555	glucose
YMR041C	15	141627	YOL093W	chrXV	142814	143696	glucose
YMR041C	15	141627	YOL092W	chrXV	144203	145130	glucose
YMR041C	15	141627	YOL091W	chrXV	145333	147163	glucose
YMR041C	15	141627	YOL090W	chrXV	147381	150276	glucose
YOL078W	2	667083	YBR217W	chrII	657831	658392	glucose
YOL078W	2	667083	YBR218C	chrII	658706	662249	glucose
YOL078W	2	667083	YBR219C	chrII	662498	663303	glucose
YOL078W	2	667083	YBR220C	chrII	662994	664677	glucose
YOL078W	2	667083	YBR221C	chrII	665152	666253	glucose
YOL078W	2	667083	YBR221W-A	chrII	666537	666642	glucose
YOL078W	2	667083	YBR222C	chrII	666719	668351	glucose
YOL078W	2	667083	YBR223C	chrII	668662	670297	glucose
YOL078W	2	667083	YBR223W-A	chrII	668720	668840	glucose
YOL078W	2	667083	YBR224W	chrII	670124	670640	glucose
YOL078W	2	667083	YBR225W	chrII	670626	673329	glucose
YOL078W	2	667083	YBR226C	chrII	673154	673565	glucose
YOL078W	2	667083	YBR227C	chrII	673571	675134	glucose
YOL078W	2	667083	YBR228W	chrII	675312	676227	glucose
YMR041C	15	180961	YOL081W	chrXV	171069	180309	glucose
YMR041C	15	180961	YOL080C	chrXV	180557	181427	glucose
YMR041C	15	180961	YOL079W	chrXV	181056	181455	glucose
YMR041C	15	180961	YOL078W	chrXV	181681	185212	glucose
YMR041C	15	180961	YOL077W-A	chrXV	185437	185644	glucose
YMR041C	15	180961	YOL077C	chrXV	185847	186723	glucose
YMR041C	15	180961	YOL076W	chrXV	187023	189414	glucose
YMR041C	16	511400	YPL025C	chrXVI	502472	503030	glucose
YMR041C	16	511400	YPL024W	chrXVI	503516	504242	glucose
YMR041C	16	511400	YPL023C	chrXVI	504338	506312	glucose
YMR041C	16	511400	YPL022W	chrXVI	506696	509999	glucose
YMR041C	16	511400	YPL021W	chrXVI	511100	511664	glucose
YMR041C	16	511400	YPL020C	chrXVI	512312	514178	glucose
YMR041C	16	511400	YPL019C	chrXVI	514510	517018	glucose
YMR041C	16	511400	YPL018W	chrXVI	517650	518760	glucose
YMR041C	16	511400	YPL017C	chrXVI	518733	520233	glucose
YMR041C	16	555416	YPL005W	chrXVI	548485	550306	glucose
YMR041C	16	555416	YPL004C	chrXVI	550631	551657	glucose
YMR041C	16	555416	YPL003W	chrXVI	552019	553408	glucose
YMR041C	16	555416	YPL002C	chrXVI	553626	554328	glucose
YMR041C	16	555416	YPL001W	chrXVI	554604	555729	glucose
YMR041C	16	555416	YPR001W	chrXVI	556376	557837	glucose
YMR041C	16	555416	YPR002W	chrXVI	558384	559935	glucose
YMR041C	16	555416	tF(GAA)P1	chrXVI	560197	560289	glucose
YMR041C	16	555416	YPR002C-A	chrXVI	560568	560766	glucose
YMR041C	16	555416	YPR003C	chrXVI	561503	563768	glucose
YMR041C	16	555416	YPR004C	chrXVI	564006	565041	glucose
YCL010C	1	198276	YAR035W	chrI	190192	192256	glucose
YCL010C	1	198276	YAR035C-A	chrI	192336	192417	glucose
YCL010C	1	198276	YAR042W	chrI	192618	196185	glucose
YCL010C	1	198276	YAR047C	chrI	201466	201787	glucose
YCL010C	1	198276	YAR050W	chrI	203402	208016	glucose
YCL010C	1	229090	YAR064W	chrI	220197	220497	glucose
YCL010C	1	229090	YAR066W	chrI	221048	221660	glucose
YCL010C	1	229090	YAR068W	chrI	222405	222891	glucose
YCL010C	1	229090	YAR069C	chrI	224010	224304	glucose
YCL010C	1	229090	YAR070C	chrI	224562	224862	glucose
YCL010C	1	229090	YAR071W	chrI	225459	226863	glucose
YCL010C	1	229090	YAR073W	chrI	227741	228953	glucose
YCL010C	1	229090	YAR075W	chrI	228843	229317	glucose
YCL010C	3	90412	YCL022C	chrIII	81569	82085	glucose
YCL010C	3	90412	tE(UUC)C	chrIII	82461	82533	glucose
YCL010C	3	90412	YCL021W-A	chrIII	83619	83997	glucose
YCL010C	3	90412	YCL020W	chrIII	85101	86418	glucose
YCL010C	3	90412	YCL019W	chrIII	85101	90415	glucose
YCL010C	3	90412	tL(CAA)C	chrIII	90858	90972	glucose
YCL010C	3	90412	YCL018W	chrIII	91323	92418	glucose
YCL010C	3	90412	YCL017C	chrIII	92776	94270	glucose
YCL010C	3	90412	YCL016C	chrIII	94620	95763	glucose
YGR234W	7	805409	YGR153W	chrVII	796091	796745	glucose
YGR234W	7	805409	YGR154C	chrVII	796797	797868	glucose
YGR234W	7	805409	YGR155W	chrVII	798542	800066	glucose
YGR234W	7	805409	YGR156W	chrVII	800545	801823	glucose
YGR234W	7	805409	YGR157W	chrVII	802439	805049	glucose
YGR234W	7	805409	YGR158C	chrVII	805268	806021	glucose
YGR234W	7	805409	YGR159C	chrVII	806411	807656	glucose
YGR234W	7	805409	YGR160W	chrVII	807072	807684	glucose
YGR234W	7	805409	YGR161C	chrVII	808628	809420	glucose
YGR234W	7	805409	YGR161W-C	chrVII	810226	810505	glucose
YGR234W	7	805409	YGR161W-A	chrVII	811737	813054	glucose
YGR234W	7	833786	YGR162W	chrVII	824058	826917	glucose
YGR234W	7	833786	YGR163W	chrVII	827551	828577	glucose
YGR234W	7	833786	YGR164W	chrVII	828624	828960	glucose
YGR234W	7	833786	tR(UCU)G2	chrVII	828722	828794	glucose
YGR234W	7	833786	YGR165W	chrVII	829115	830153	glucose
YGR234W	7	833786	YGR166W	chrVII	830514	832197	glucose
YGR234W	7	833786	YGR167W	chrVII	832455	833157	glucose
YGR234W	7	833786	YGR168C	chrVII	833351	834482	glucose
YGR234W	7	833786	YGR169C	chrVII	834688	835903	glucose
YGR234W	7	833786	YGR169C-A	chrVII	836386	836665	glucose
YGR234W	7	833786	YGR170W	chrVII	837141	840558	glucose
YGR234W	7	833786	YGR171C	chrVII	840823	842551	glucose
YGR234W	7	833786	YGR172C	chrVII	842844	843591	glucose
YGR234W	7	861935	YGR179C	chrVII	853674	854895	glucose
YGR234W	7	861935	YGR180C	chrVII	855263	856301	glucose
YGR234W	7	861935	tL(CAA)G3	chrVII	857377	857491	glucose
YGR234W	7	861935	YGR181W	chrVII	858286	858604	glucose
YGR234W	7	861935	YGR182C	chrVII	858550	858904	glucose
YGR234W	7	861935	YGR183C	chrVII	859062	859476	glucose
YGR234W	7	861935	YGR184C	chrVII	859900	865753	glucose
YGR234W	7	861935	YGR185C	chrVII	866335	867520	glucose
YGR234W	7	861935	YGR186W	chrVII	867773	869981	glucose
YGR234W	7	861935	YGR187C	chrVII	870231	871416	glucose
YGR234W	7	913059	YGR202C	chrVII	903473	904748	glucose
YGR234W	7	913059	YGR203W	chrVII	905236	905683	glucose
YGR234W	7	913059	YGR204W	chrVII	905933	908774	glucose
YGR234W	7	913059	YGR204C-A	chrVII	909060	909174	glucose
YGR234W	7	913059	YGR205W	chrVII	909212	910085	glucose
YGR234W	7	913059	YGR206W	chrVII	910431	910737	glucose
YGR234W	7	913059	YGR207C	chrVII	910842	911628	glucose
YGR234W	7	913059	YGR208W	chrVII	911882	912812	glucose
YGR234W	7	913059	YGR209C	chrVII	912912	913227	glucose
YGR234W	7	913059	YGR210C	chrVII	913502	914738	glucose
YGR234W	7	913059	YGR211W	chrVII	915240	916701	glucose
YGR234W	7	913059	YGR212W	chrVII	917039	918446	glucose
YGR234W	7	913059	YGR213C	chrVII	918511	919465	glucose
YGR234W	7	913059	YGR214W	chrVII	920574	921788	glucose
YGR234W	7	913059	YGR215W	chrVII	922174	922507	glucose
YOL078W	15	144659	snR58	chrXV	136087	136183	glucose
YOL078W	15	144659	YOL097W-A	chrXV	136219	136405	glucose
YOL078W	15	144659	YOL097C	chrXV	136526	137825	glucose
YOL078W	15	144659	YOL096C	chrXV	138106	139045	glucose
YOL078W	15	144659	YOL095C	chrXV	139226	141347	glucose
YOL078W	15	144659	YOL094C	chrXV	141583	142555	glucose
YOL078W	15	144659	YOL093W	chrXV	142814	143696	glucose
YOL078W	15	144659	YOL092W	chrXV	144203	145130	glucose
YOL078W	15	144659	YOL091W	chrXV	145333	147163	glucose
YOL078W	15	144659	YOL090W	chrXV	147381	150276	glucose
YOL078W	15	144659	YOL089C	chrXV	150397	153490	glucose
YGR234W	7	956838	YGR227W	chrVII	947419	948997	glucose
YGR234W	7	956838	YGR228W	chrVII	949364	949709	glucose
YGR234W	7	956838	YGR229C	chrVII	949381	950899	glucose
YGR234W	7	956838	YGR230W	chrVII	951893	952307	glucose
YGR234W	7	956838	YGR231C	chrVII	952547	953480	glucose
YGR234W	7	956838	YGR232W	chrVII	953959	954646	glucose
YGR234W	7	956838	YGR233C	chrVII	954673	958210	glucose
YGR234W	7	956838	YGR234W	chrVII	959903	961103	glucose
YGR234W	7	956838	YGR235C	chrVII	961359	962061	glucose
YGR234W	7	956838	YGR236C	chrVII	962529	962817	glucose
YGR234W	7	956838	YGR237C	chrVII	963297	965655	glucose
YGR234W	7	995892	YGR254W	chrVII	1000926	1002240	glucose
YGR234W	7	995892	YGR255C	chrVII	1002522	1003962	glucose
YGR234W	7	995892	tT(UGU)G2	chrVII	1004215	1004287	glucose
YGR234W	7	995892	YGR248W	chrVII	985971	986739	glucose
YGR234W	7	995892	YGR249W	chrVII	988048	989419	glucose
YGR234W	7	995892	YGR250C	chrVII	991175	993521	glucose
YGR234W	7	995892	YGR251W	chrVII	995638	996229	glucose
YGR234W	7	995892	YGR252W	chrVII	996868	998188	glucose
YGR234W	7	995892	YGR253C	chrVII	998357	999140	glucose
YGR234W	12	611854	YLR229C	chrXII	604211	604787	glucose
YGR234W	12	611854	YLR230W	chrXII	604573	604879	glucose
YGR234W	12	611854	tI(UAU)L	chrXII	605299	605432	glucose
YGR234W	12	611854	YLR231C	chrXII	605757	607119	glucose
YGR234W	12	611854	YLR232W	chrXII	606829	607177	glucose
YGR234W	12	611854	YLR233C	chrXII	607424	609524	glucose
YGR234W	12	611854	YLR234W	chrXII	609782	611753	glucose
YGR234W	12	611854	YLR235C	chrXII	611531	611930	glucose
YGR234W	12	611854	YLR236C	chrXII	611793	612117	glucose
YGR234W	12	611854	YLR237W	chrXII	612366	614163	glucose
YGR234W	12	611854	YLR238W	chrXII	614754	616191	glucose
YGR234W	12	611854	YLR239C	chrXII	616331	617318	glucose
YGR234W	12	611854	YLR240W	chrXII	617532	620160	glucose
YGR234W	12	659357	YLR256W-A	chrXII	651116	652439	glucose
YGR234W	12	659357	tA(AGC)L	chrXII	656933	657006	glucose
YGR234W	12	659357	YLR257W	chrXII	658825	659791	glucose
YGR234W	12	659357	YLR258W	chrXII	660715	662833	glucose
YGR234W	12	659357	YLR259C	chrXII	663283	665002	glucose
YGR234W	12	659357	YLR260W	chrXII	665843	667907	glucose
YGR234W	12	659357	YLR261C	chrXII	668236	668563	glucose
YGR234W	12	659357	YLR262C	chrXII	668243	668891	glucose
YGR234W	12	693616	YLR272C	chrXII	683671	687202	glucose
YGR234W	12	693616	tV(AAC)L	chrXII	687858	687932	glucose
YGR234W	12	693616	YLR273C	chrXII	689082	691029	glucose
YGR234W	12	693616	YLR274W	chrXII	691554	693882	glucose
YGR234W	12	693616	YLR275W	chrXII	694377	694800	glucose
YGR234W	12	693616	YLR276C	chrXII	695045	696830	glucose
YGR234W	12	693616	YLR277C	chrXII	697155	699495	glucose
YGR234W	12	708041	YLR278C	chrXII	699998	704024	glucose
YGR234W	12	708041	YLR279W	chrXII	704308	704698	glucose
YGR234W	12	708041	YLR280C	chrXII	704482	704833	glucose
YGR234W	12	708041	YLR281C	chrXII	704492	704960	glucose
YGR234W	12	708041	YLR282C	chrXII	705070	705412	glucose
YGR234W	12	708041	YLR283W	chrXII	705185	706130	glucose
YGR234W	12	708041	YLR284C	chrXII	706197	707040	glucose
YGR234W	12	708041	YLR285W	chrXII	707359	708145	glucose
YGR234W	12	708041	YLR285C-A	chrXII	708167	708338	glucose
YGR234W	12	708041	YLR286C	chrXII	708447	710136	glucose
YGR234W	12	708041	YLR286W-A	chrXII	708561	708696	glucose
YGR234W	12	708041	YLR287C	chrXII	710990	712058	glucose
YGR234W	12	708041	YLR287C-A	chrXII	712536	713158	glucose
YGR234W	12	708041	YLR288C	chrXII	713479	714904	glucose
YGR234W	12	708041	YLR289W	chrXII	715088	717026	glucose
YGR234W	12	708041	YLR290C	chrXII	717144	717978	glucose
YPR194C	2	514035	YBR134W	chrII	504242	504644	glucose
YPR194C	2	514035	YBR135W	chrII	504853	505306	glucose
YPR194C	2	514035	YBR136W	chrII	505667	512774	glucose
YPR194C	2	514035	YBR137W	chrII	513043	513583	glucose
YPR194C	2	514035	YBR138C	chrII	513761	515336	glucose
YPR194C	2	514035	YBR139W	chrII	515663	517190	glucose
YPR194C	2	555596	YBR152W	chrII	546375	547251	glucose
YPR194C	2	555596	YBR153W	chrII	547459	548194	glucose
YPR194C	2	555596	YBR154C	chrII	548361	549009	glucose
YPR194C	2	555596	YBR155W	chrII	549770	550928	glucose
YPR194C	2	555596	YBR156C	chrII	551103	553200	glucose
YPR194C	2	555596	YBR157C	chrII	553542	554310	glucose
YPR194C	2	555596	YBR158W	chrII	556548	558198	glucose
YPR194C	2	555596	YBR159W	chrII	558684	559728	glucose
YPR194C	2	555596	YBR160W	chrII	560077	560974	glucose
YPR194C	2	555596	YBR161W	chrII	561633	562764	glucose
YPR194C	2	555596	YBR162C	chrII	563202	564570	glucose
YPR194C	2	555596	YBR162W-A	chrII	565230	565428	glucose
YPR194C	2	582419	YBR169C	chrII	573914	575996	glucose
YPR194C	2	582419	YBR170C	chrII	576343	578086	glucose
YPR194C	2	582419	YBR171W	chrII	578363	578984	glucose
YPR194C	2	582419	YBR172C	chrII	579149	581372	glucose
YPR194C	2	582419	YBR173C	chrII	581725	582172	glucose
YPR194C	2	582419	YBR174C	chrII	582337	582652	glucose
YPR194C	2	582419	YBR175W	chrII	582407	583355	glucose
YPR194C	2	582419	YBR176W	chrII	583719	584658	glucose
YPR194C	2	582419	YBR177C	chrII	584806	586162	glucose
YPR194C	2	582419	YBR178W	chrII	586070	586445	glucose
YPR194C	2	582419	YBR179C	chrII	586546	589114	glucose
YPR194C	2	582419	YBR180W	chrII	589740	591459	glucose
YPR194C	16	896709	YPR174C	chrXVI	888042	888708	glucose
YPR194C	16	896709	YPR175W	chrXVI	888973	891043	glucose
YPR194C	16	896709	YPR176C	chrXVI	891100	892078	glucose
YPR194C	16	896709	YPR177C	chrXVI	892312	892684	glucose
YPR194C	16	896709	YPR178W	chrXVI	892331	893729	glucose
YPR194C	16	896709	YPR179C	chrXVI	893796	895764	glucose
YPR194C	16	896709	YPR180W	chrXVI	895960	897004	glucose
YPR194C	16	896709	YPR181C	chrXVI	897360	899667	glucose
YPR194C	16	896709	YPR182W	chrXVI	900193	900454	glucose
YPR194C	16	896709	YPR183W	chrXVI	900754	901558	glucose
YPR194C	16	896709	YPR184W	chrXVI	902043	906654	glucose
YOL078W	15	180222	YOL081W	chrXV	171069	180309	glucose
YOL078W	15	180222	YOL080C	chrXV	180557	181427	glucose
YOL078W	15	180222	YOL079W	chrXV	181056	181455	glucose
YOL078W	15	180222	YOL078W	chrXV	181681	185212	glucose
YOL078W	15	180222	YOL077W-A	chrXV	185437	185644	glucose
YOL078W	15	180222	YOL077C	chrXV	185847	186723	glucose
YOL078W	15	180222	YOL076W	chrXV	187023	189414	glucose
YDR195W	4	878291	YDR209C	chrIV	871035	871449	glucose
YDR195W	4	878291	YDR210W	chrIV	871073	871301	glucose
YDR195W	4	878291	YDR210W-A	chrIV	872111	873428	glucose
YDR195W	4	878291	YDR210W-B	chrIV	872111	877425	glucose
YDR195W	4	878291	YDR210C-D	chrIV	878658	883927	glucose
YDR195W	4	878291	YDR210C-C	chrIV	882604	883927	glucose
YDR195W	4	878291	tI(UAU)D	chrIV	884360	884493	glucose
YDR195W	4	878291	YDR211W	chrIV	884726	886865	glucose
YDR195W	9	141014	YIL121W	chrIX	132243	133872	glucose
YDR195W	9	141014	YIL120W	chrIX	134416	136108	glucose
YDR195W	9	141014	YIL119C	chrIX	136653	137877	glucose
YDR195W	9	141014	YIL118W	chrIX	139751	140447	glucose
YDR195W	9	141014	YIL117C	chrIX	140612	141569	glucose
YDR195W	9	141014	YIL116W	chrIX	142927	144085	glucose
YDR195W	9	141014	YIL115W-A	chrIX	144267	144639	glucose
YDR195W	9	141014	YIL115C	chrIX	144326	148709	glucose
YDR195W	9	141014	YIL114C	chrIX	149142	149988	glucose
YLR038C	14	412269	YNL118C	chrXIV	402651	405564	glucose
YLR038C	14	412269	YNL117W	chrXIV	406357	408022	glucose
YLR038C	14	412269	YNL116W	chrXIV	408340	409909	glucose
YLR038C	14	412269	YNL115C	chrXIV	410118	412053	glucose
YLR038C	14	412269	YNL114C	chrXIV	412683	413055	glucose
YLR038C	14	412269	YNL113W	chrXIV	412770	413199	glucose
YLR038C	14	412269	YNL112W	chrXIV	413638	416281	glucose
YLR038C	14	412269	YNL111C	chrXIV	416939	417302	glucose
YLR038C	14	412269	YNL110C	chrXIV	417825	418488	glucose
YLR038C	14	412269	YNL109W	chrXIV	418963	419509	glucose
YLR038C	14	412269	YNL108C	chrXIV	419013	419826	glucose
YLR038C	14	412269	YNL107W	chrXIV	420097	420778	glucose
YLR038C	14	449639	YNL097C-B	chrXIV	440796	440919	glucose
YLR038C	14	449639	YNL097C	chrXIV	441365	442358	glucose
YLR038C	14	449639	YNL097W-A	chrXIV	441430	441586	glucose
YLR038C	14	449639	tL(CAA)N	chrXIV	443005	443119	glucose
YLR038C	14	449639	YNL096C	chrXIV	443397	444315	glucose
YLR038C	14	449639	YNL095C	chrXIV	444911	446840	glucose
YLR038C	14	449639	YNL094W	chrXIV	447610	449374	glucose
YLR038C	14	449639	YNL093W	chrXIV	449867	450530	glucose
YLR038C	14	449639	YNL092W	chrXIV	450870	452073	glucose
YLR038C	14	449639	YNL091W	chrXIV	452407	456130	glucose
YLR038C	14	449639	YNL090W	chrXIV	456564	457143	glucose
YLR038C	14	449639	YNL089C	chrXIV	456692	457169	glucose
YLR038C	15	619862	YOR150W	chrXV	611998	612490	glucose
YLR038C	15	619862	YOR151C	chrXV	612996	616671	glucose
YLR038C	15	619862	YOR152C	chrXV	617517	618288	glucose
YLR038C	15	619862	YOR153W	chrXV	619839	624375	glucose
YLR038C	15	619862	YOR154W	chrXV	624728	626492	glucose
YLR038C	15	619862	YOR155C	chrXV	626627	627980	glucose
YMR232W	8	111680	YHL002C-A	chrVIII	102586	103075	glucose
YMR232W	8	111680	YHL002W	chrVIII	102611	103970	glucose
YMR232W	8	111680	YHL001W	chrVIII	104276	105091	glucose
YMR232W	8	111680	YHR001W	chrVIII	106054	107368	glucose
YMR232W	8	111680	YHR001W-A	chrVIII	107825	108122	glucose
YMR232W	8	111680	YHR002W	chrVIII	108811	109885	glucose
YMR232W	8	111680	YHR003C	chrVIII	110027	111317	glucose
YMR232W	8	111680	YHR004C	chrVIII	111753	113094	glucose
YMR232W	8	111680	YHR005C	chrVIII	113498	114917	glucose
YMR232W	8	111680	YHR005C-A	chrVIII	115619	115901	glucose
YMR232W	8	111680	tT(AGU)H	chrVIII	116106	116179	glucose
YMR232W	8	111680	YHR006W	chrVIII	117813	119439	glucose
YMR232W	14	486861	YNL080C	chrXIV	476931	478032	glucose
YMR232W	14	486861	YNL079C	chrXIV	478565	479165	glucose
YMR232W	14	486861	YNL078W	chrXIV	479767	480991	glucose
YMR232W	14	486861	YNL077W	chrXIV	481390	482977	glucose
YMR232W	14	486861	YNL076W	chrXIV	483555	485310	glucose
YMR232W	14	486861	YNL075W	chrXIV	485606	486479	glucose
YMR232W	14	486861	YNL074C	chrXIV	486765	488124	glucose
YMR232W	14	486861	YNL073W	chrXIV	488385	490116	glucose
YMR232W	14	486861	YNL072W	chrXIV	490316	491240	glucose
YMR232W	14	486861	YNL071W	chrXIV	491522	492971	glucose
YMR232W	14	486861	YNL070W	chrXIV	493365	493548	glucose
YMR232W	14	486861	YNL069C	chrXIV	493955	495001	glucose
YPL019C	3	91287	YCL022C	chrIII	81569	82085	glucose
YPL019C	3	91287	tE(UUC)C	chrIII	82461	82533	glucose
YPL019C	3	91287	YCL021W-A	chrIII	83619	83997	glucose
YPL019C	3	91287	YCL020W	chrIII	85101	86418	glucose
YPL019C	3	91287	YCL019W	chrIII	85101	90415	glucose
YPL019C	3	91287	tL(CAA)C	chrIII	90858	90972	glucose
YPL019C	3	91287	YCL018W	chrIII	91323	92418	glucose
YPL019C	3	91287	YCL017C	chrIII	92776	94270	glucose
YPL019C	3	91287	YCL016C	chrIII	94620	95763	glucose
YPL019C	3	91287	YCL014W	chrIII	96280	101191	glucose
YPL019C	13	27644	YML126C	chrXIII	19059	20535	glucose
YPL019C	13	27644	YML125C	chrXIII	20760	21699	glucose
YPL019C	13	27644	YML124C	chrXIII	22047	23683	glucose
YPL019C	13	27644	YML123C	chrXIII	24036	25800	glucose
YPL019C	13	27644	YML122C	chrXIII	26037	26418	glucose
YPL019C	13	27644	YML121W	chrXIII	26929	27862	glucose
YPL019C	13	27644	YML120C	chrXIII	28265	29807	glucose
YPL019C	13	27644	YML119W	chrXIII	30610	31684	glucose
YPL019C	13	27644	YML118W	chrXIII	32333	33851	glucose
YPL019C	13	54913	YML112W	chrXIII	45062	45953	glucose
YPL019C	13	54913	YML111W	chrXIII	46941	49704	glucose
YPL019C	13	54913	YML110C	chrXIII	50030	50954	glucose
YPL019C	13	54913	YML109W	chrXIII	51639	54468	glucose
YPL019C	13	54913	YML108W	chrXIII	54792	55110	glucose
YPL019C	13	54913	YML107C	chrXIII	55264	56269	glucose
YPL019C	13	54913	YML106W	chrXIII	56772	57453	glucose
YPL019C	13	54913	YML105C	chrXIII	57865	58687	glucose
YPL019C	13	54913	YML104C	chrXIII	58938	62322	glucose
YJR050W	8	209167	YHR048W	chrVIII	204606	206151	glucose
YJR050W	8	209167	YHR049W	chrVIII	206461	207193	glucose
YJR050W	8	209167	YHR049C-A	chrVIII	207233	207530	glucose
YJR050W	8	209167	YHR050W	chrVIII	207653	209303	glucose
YJR050W	8	209167	YHR050W-A	chrVIII	209474	209645	glucose
YJR050W	8	209167	YHR051W	chrVIII	209704	210151	glucose
YJR050W	8	209167	YHR052W	chrVIII	210847	211978	glucose
YJR050W	8	209167	RUF5-1	chrVIII	212408	213118	glucose
YJR050W	8	209167	YHR052W-A	chrVIII	212509	212704	glucose
YJR050W	8	209167	YHR053C	chrVIII	212534	212720	glucose
YJR050W	8	209167	YHR054C	chrVIII	213184	214249	glucose
YJR050W	8	209167	RUF5-2	chrVIII	214406	215116	glucose
YJR050W	8	209167	YHR054W-A	chrVIII	214507	214702	glucose
YJR050W	8	209167	YHR055C	chrVIII	214532	214718	glucose
YJR050W	8	209167	YHR056C	chrVIII	215182	217834	glucose
YJR050W	8	209167	YHR056W-A	chrVIII	217405	217840	glucose
YJR050W	8	209167	YHR057C	chrVIII	218225	218843	glucose
YPL019C	13	81250	YML099W-A	chrXIII	74228	74558	glucose
YPL019C	13	81250	YML099C	chrXIII	74397	77040	glucose
YPL019C	13	81250	YML098W	chrXIII	77266	77770	glucose
YPL019C	13	81250	YML097C	chrXIII	78334	79690	glucose
YPL019C	13	81250	YML096W	chrXIII	79908	81486	glucose
YPL019C	13	81250	YML095C	chrXIII	81480	82113	glucose
YPL019C	13	81250	YML094C-A	chrXIII	82218	82620	glucose
YPL019C	13	81250	YML094W	chrXIII	82274	82849	glucose
YPL019C	13	81250	YML093W	chrXIII	83089	85789	glucose
YPL019C	13	81250	YML092C	chrXIII	85986	86739	glucose
YPL019C	13	81250	YML091C	chrXIII	87122	90731	glucose
YPL019C	13	81250	YML090W	chrXIII	90743	91130	glucose
YPL019C	15	438828	YOR055W	chrXV	429477	429912	glucose
YPL019C	15	438828	YOR056C	chrXV	430246	431626	glucose
YPL019C	15	438828	YOR057W	chrXV	432185	433373	glucose
YPL019C	15	438828	YOR058C	chrXV	433687	436345	glucose
YPL019C	15	438828	tK(UUU)O	chrXV	438642	438738	glucose
YPL019C	15	438828	YOR059C	chrXV	438905	440258	glucose
YPL019C	15	438828	YOR060C	chrXV	440389	441163	glucose
YPL019C	15	438828	YOR061W	chrXV	441533	442553	glucose
YPL019C	15	438828	YOR062C	chrXV	442724	443531	glucose
YPL019C	15	438828	YOR063W	chrXV	444685	445849	glucose
YPL019C	15	438828	YOR064C	chrXV	446078	446738	glucose
YPL019C	15	438828	YOR065W	chrXV	447438	448368	glucose
YKL201C	4	1497132	YDR524C	chrIV	1487541	1488990	glucose
YKL201C	4	1497132	YDR524W-C	chrIV	1489402	1489492	glucose
YKL201C	4	1497132	YDR524C-B	chrIV	1489597	1489798	glucose
YKL201C	4	1497132	YDR524C-A	chrIV	1489870	1489990	glucose
YKL201C	4	1497132	YDR525W	chrIV	1489904	1490234	glucose
YKL201C	4	1497132	YDR525W-A	chrIV	1490595	1490835	glucose
YKL201C	4	1497132	YDR526C	chrIV	1491074	1491545	glucose
YKL201C	4	1497132	YDR527W	chrIV	1491093	1492413	glucose
YKL201C	4	1497132	snR84	chrIV	1492476	1493026	glucose
YKL201C	4	1497132	YDR528W	chrIV	1494585	1495857	glucose
YKL201C	4	1497132	YDR529C	chrIV	1496164	1496548	glucose
YKL201C	4	1497132	YDR530C	chrIV	1496790	1497768	glucose
YKL201C	4	1497132	YDR531W	chrIV	1498231	1499335	glucose
YKL201C	4	1497132	YDR532C	chrIV	1499395	1500553	glucose
YKL201C	4	1497132	YDR533C	chrIV	1501446	1502160	glucose
YKL201C	4	1497132	YDR534C	chrIV	1503313	1504900	glucose
YKL201C	11	25990	YKL218C	chrXI	17358	18339	glucose
YKL201C	11	25990	YKL217W	chrXI	22233	24084	glucose
YKL201C	11	25990	YKL216W	chrXI	25214	26159	glucose
YKL201C	11	25990	YKL215C	chrXI	26826	30687	glucose
YKL201C	11	25990	YKL214C	chrXI	31081	31693	glucose
YKL201C	11	25990	YKL213C	chrXI	31959	34107	glucose
YKL201C	11	47707	snR64	chrXI	38810	38911	glucose
YKL201C	11	47707	YKL210W	chrXI	39162	42237	glucose
YKL201C	11	47707	YKL209C	chrXI	42422	46295	glucose
YKL201C	11	47707	tT(CGU)K	chrXI	46734	46806	glucose
YKL201C	11	47707	YKL208W	chrXI	47156	47972	glucose
YKL201C	11	47707	YKL207W	chrXI	48193	48955	glucose
YKL201C	11	47707	YKL206C	chrXI	49005	49809	glucose
YKL201C	11	47707	YKL205W	chrXI	50050	53353	glucose
YKL201C	11	47707	YKL204W	chrXI	53703	55602	glucose
YKL201C	11	85477	YKL195W	chrXI	75820	77032	glucose
YKL201C	11	85477	YKL194C	chrXI	77257	78646	glucose
YKL201C	11	85477	YKL193C	chrXI	78865	79882	glucose
YKL201C	11	85477	YKL192C	chrXI	80159	80537	glucose
YKL201C	11	85477	YKL191W	chrXI	81034	82639	glucose
YKL201C	11	85477	YKL190W	chrXI	82946	83550	glucose
YKL201C	11	85477	tL(UAA)K	chrXI	84207	84291	glucose
YKL201C	11	85477	YKL189W	chrXI	84703	85903	glucose
YKL201C	11	85477	YKL188C	chrXI	86224	88786	glucose
YKL201C	11	85477	YKL187C	chrXI	89283	91536	glucose
YKL201C	11	85477	YKL186C	chrXI	92743	93298	glucose
YBR069C	2	334012	YBR044C	chrII	324340	326059	glucose
YBR069C	2	334012	tV(UAC)B	chrII	326791	326865	glucose
YBR069C	2	334012	YBR045C	chrII	328172	330092	glucose
YBR069C	2	334012	YBR046C	chrII	330506	331511	glucose
YBR069C	2	334012	YBR047W	chrII	331832	332360	glucose
YBR069C	2	334012	YBR048W	chrII	332830	333812	glucose
YBR069C	2	334012	YBR049C	chrII	334385	336818	glucose
YBR069C	2	334012	YBR050C	chrII	337182	338199	glucose
YBR069C	2	334012	YBR051W	chrII	337987	338338	glucose
YBR069C	2	334012	YBR052C	chrII	338719	339352	glucose
YBR069C	2	334012	YBR053C	chrII	339674	340751	glucose
YBR069C	2	376872	YBR063C	chrII	366969	368184	glucose
YBR069C	2	376872	YBR064W	chrII	367762	368191	glucose
YBR069C	2	376872	YBR065C	chrII	368583	369678	glucose
YBR069C	2	376872	YBR066C	chrII	370036	370699	glucose
YBR069C	2	376872	YBR067C	chrII	372102	372735	glucose
YBR069C	2	376872	YBR068C	chrII	373860	375690	glucose
YBR069C	2	376872	YBR069C	chrII	376573	378433	glucose
YBR069C	2	376872	YBR070C	chrII	379220	379934	glucose
YBR069C	2	376872	YBR071W	chrII	380410	381046	glucose
YBR069C	2	376872	YBR072W	chrII	382029	382674	glucose
YBR069C	2	376872	YBR072C-A	chrII	382859	383021	glucose
YBR069C	2	376872	YBR073W	chrII	383111	385988	glucose
YBR069C	2	401568	YBR077C	chrII	391804	392293	glucose
YBR069C	2	401568	YBR078W	chrII	393122	394742	glucose
YBR069C	2	401568	YBR079C	chrII	395382	398277	glucose
YBR069C	2	401568	YBR080C	chrII	398613	400890	glucose
YBR069C	2	401568	YBR081C	chrII	401252	405251	glucose
YBR069C	2	401568	tR(UCU)B	chrII	405877	405949	glucose
YBR069C	2	401568	tD(GUC)B	chrII	405959	406031	glucose
YBR069C	2	401568	YBR082C	chrII	406627	407169	glucose
YBR069C	2	401568	YBR083W	chrII	409168	410629	glucose
YBR069C	2	427683	YBR085C-A	chrII	418906	419164	glucose
YBR069C	2	427683	YBR086C	chrII	420200	423041	glucose
YBR069C	2	427683	YBR087W	chrII	423764	424829	glucose
YBR069C	2	427683	YBR088C	chrII	424989	425766	glucose
YBR069C	2	427683	YBR089W	chrII	425182	425782	glucose
YBR069C	2	427683	YBR089C-A	chrII	426189	426489	glucose
YBR069C	2	427683	YBR090C	chrII	426332	427058	glucose
YBR069C	2	427683	YBR091C	chrII	427154	427484	glucose
YBR069C	2	427683	YBR092C	chrII	427697	429101	glucose
YBR069C	2	427683	YBR093C	chrII	429547	430951	glucose
YBR069C	2	427683	YBR094W	chrII	432035	434297	glucose
YBR069C	2	427683	YBR095C	chrII	434405	435698	glucose
YBR069C	2	427683	YBR096W	chrII	436020	436713	glucose
YOL077W-A	14	410244	YNL120C	chrXIV	401032	401518	glucose
YOL077W-A	14	410244	YNL119W	chrXIV	401039	402521	glucose
YOL077W-A	14	410244	YNL118C	chrXIV	402651	405564	glucose
YOL077W-A	14	410244	YNL117W	chrXIV	406357	408022	glucose
YOL077W-A	14	410244	YNL116W	chrXIV	408340	409909	glucose
YOL077W-A	14	410244	YNL115C	chrXIV	410118	412053	glucose
YOL077W-A	14	410244	YNL114C	chrXIV	412683	413055	glucose
YOL077W-A	14	410244	YNL113W	chrXIV	412770	413199	glucose
YOL077W-A	14	410244	YNL112W	chrXIV	413638	416281	glucose
YOL077W-A	14	410244	YNL111C	chrXIV	416939	417302	glucose
YOL077W-A	14	410244	YNL110C	chrXIV	417825	418488	glucose
YOL077W-A	14	410244	YNL109W	chrXIV	418963	419509	glucose
YOL077W-A	14	410244	YNL108C	chrXIV	419013	419826	glucose
YBR069C	2	486640	YBR118W	chrII	477670	479047	glucose
YBR069C	2	486640	YBR119W	chrII	479337	480323	glucose
YBR069C	2	486640	YBR120C	chrII	480434	480923	glucose
YBR069C	2	486640	YBR121C	chrII	481363	483367	glucose
YBR069C	2	486640	YBR121C-A	chrII	482325	482484	glucose
YBR069C	2	486640	YBR122C	chrII	483969	484503	glucose
YBR069C	2	486640	YBR123C	chrII	484741	486691	glucose
YBR069C	2	486640	YBR124W	chrII	486506	486866	glucose
YBR069C	2	486640	YBR125C	chrII	487198	488380	glucose
YBR069C	2	486640	YBR126C	chrII	488904	490392	glucose
YBR069C	2	486640	YBR126W-A	chrII	490849	491056	glucose
YBR069C	2	486640	YBR126W-B	chrII	490926	491070	glucose
YBR069C	2	486640	YBR127C	chrII	491268	492822	glucose
YBR069C	2	486640	YBR128C	chrII	493080	494115	glucose
YBR069C	2	486640	YBR129C	chrII	494352	495339	glucose
YBR069C	14	449639	YNL097C-B	chrXIV	440796	440919	glucose
YBR069C	14	449639	YNL097C	chrXIV	441365	442358	glucose
YBR069C	14	449639	YNL097W-A	chrXIV	441430	441586	glucose
YBR069C	14	449639	tL(CAA)N	chrXIV	443005	443119	glucose
YBR069C	14	449639	YNL096C	chrXIV	443397	444315	glucose
YBR069C	14	449639	YNL095C	chrXIV	444911	446840	glucose
YBR069C	14	449639	YNL094W	chrXIV	447610	449374	glucose
YBR069C	14	449639	YNL093W	chrXIV	449867	450530	glucose
YBR069C	14	449639	YNL092W	chrXIV	450870	452073	glucose
YBR069C	14	449639	YNL091W	chrXIV	452407	456130	glucose
YBR069C	14	449639	YNL090W	chrXIV	456564	457143	glucose
YBR069C	14	449639	YNL089C	chrXIV	456692	457169	glucose
YHR096C	15	89211	YOL127W	chrXV	80347	81190	glucose
YHR096C	15	89211	YOL126C	chrXV	81786	82920	glucose
YHR096C	15	89211	YOL125W	chrXV	83833	85264	glucose
YHR096C	15	89211	YOL124C	chrXV	85455	86757	glucose
YHR096C	15	89211	YOL123W	chrXV	87843	89448	glucose
YHR096C	15	89211	YOL122C	chrXV	89691	91419	glucose
YHR096C	15	89211	YOL121C	chrXV	92025	92850	glucose
YHR096C	15	89211	YOL120C	chrXV	93394	94402	glucose
YHR096C	15	89211	YOL119C	chrXV	94855	96361	glucose
YHR096C	15	89211	YOL118C	chrXV	96607	96916	glucose
YHR096C	15	113251	YOL114C	chrXV	103316	103925	glucose
YHR096C	15	113251	YOL113W	chrXV	104325	106293	glucose
YHR096C	15	113251	YOL112W	chrXV	106709	108188	glucose
YHR096C	15	113251	YOL111C	chrXV	108257	108896	glucose
YHR096C	15	113251	YOL110W	chrXV	109175	109889	glucose
YHR096C	15	113251	YOL109W	chrXV	110296	110638	glucose
YHR096C	15	113251	tG(UCC)O	chrXV	110961	111033	glucose
YHR096C	15	113251	YOL108C	chrXV	111430	111886	glucose
YHR096C	15	113251	YOL107W	chrXV	112101	113130	glucose
YHR096C	15	113251	YOL106W	chrXV	113225	113579	glucose
YHR096C	15	113251	tT(AGU)O1	chrXV	113801	113874	glucose
YHR096C	15	113251	YOL105C	chrXV	114137	115808	glucose
YHR096C	15	113251	YOL104C	chrXV	116395	117454	glucose
YHR096C	15	113251	YOL103W-A	chrXV	117999	119322	glucose
YHR096C	15	144659	snR58	chrXV	136087	136183	glucose
YHR096C	15	144659	YOL097W-A	chrXV	136219	136405	glucose
YHR096C	15	144659	YOL097C	chrXV	136526	137825	glucose
YHR096C	15	144659	YOL096C	chrXV	138106	139045	glucose
YHR096C	15	144659	YOL095C	chrXV	139226	141347	glucose
YHR096C	15	144659	YOL094C	chrXV	141583	142555	glucose
YHR096C	15	144659	YOL093W	chrXV	142814	143696	glucose
YHR096C	15	144659	YOL092W	chrXV	144203	145130	glucose
YHR096C	15	144659	YOL091W	chrXV	145333	147163	glucose
YHR096C	15	144659	YOL090W	chrXV	147381	150276	glucose
YHR096C	15	144659	YOL089C	chrXV	150397	153490	glucose
YHR096C	15	180210	YOL081W	chrXV	171069	180309	glucose
YHR096C	15	180210	YOL080C	chrXV	180557	181427	glucose
YHR096C	15	180210	YOL079W	chrXV	181056	181455	glucose
YHR096C	15	180210	YOL078W	chrXV	181681	185212	glucose
YHR096C	15	180210	YOL077W-A	chrXV	185437	185644	glucose
YHR096C	15	180210	YOL077C	chrXV	185847	186723	glucose
YHR096C	15	180210	YOL076W	chrXV	187023	189414	glucose
YHR096C	15	407690	YOR035C	chrXV	397734	400104	glucose
YHR096C	15	407690	YOR036W	chrXV	400347	401214	glucose
YHR096C	15	407690	YOR037W	chrXV	401554	402655	glucose
YHR096C	15	407690	YOR038C	chrXV	402760	405388	glucose
YHR096C	15	407690	YOR039W	chrXV	405767	406544	glucose
YHR096C	15	407690	YOR040W	chrXV	407063	407921	glucose
YHR096C	15	407690	snR9	chrXV	407947	408134	glucose
YHR096C	15	407690	YOR041C	chrXV	408357	408789	glucose
YHR096C	15	407690	YOR042W	chrXV	408424	409660	glucose
YHR096C	15	407690	snR62	chrXV	409764	409864	glucose
YHR096C	15	407690	YOR043W	chrXV	410869	412330	glucose
YHR096C	15	407690	YOR044W	chrXV	413006	413480	glucose
YHR096C	15	407690	YOR045W	chrXV	413851	414037	glucose
YHR096C	15	407690	YOR046C	chrXV	414458	415907	glucose
YHR096C	15	407690	YOR047C	chrXV	416346	417681	glucose
YHR096C	15	445656	tK(UUU)O	chrXV	438642	438738	glucose
YHR096C	15	445656	YOR059C	chrXV	438905	440258	glucose
YHR096C	15	445656	YOR060C	chrXV	440389	441163	glucose
YHR096C	15	445656	YOR061W	chrXV	441533	442553	glucose
YHR096C	15	445656	YOR062C	chrXV	442724	443531	glucose
YHR096C	15	445656	YOR063W	chrXV	444685	445849	glucose
YHR096C	15	445656	YOR064C	chrXV	446078	446738	glucose
YHR096C	15	445656	YOR065W	chrXV	447438	448368	glucose
YHR096C	15	445656	YOR066W	chrXV	449435	451325	glucose
YHR096C	15	445656	YOR067C	chrXV	451728	453462	glucose
YHR096C	15	445656	YOR068C	chrXV	453868	454213	glucose
YJL117W	3	91977	YCL012C	chrIII	101316	101788	glucose
YJL117W	3	91977	tE(UUC)C	chrIII	82461	82533	glucose
YJL117W	3	91977	YCL021W-A	chrIII	83619	83997	glucose
YJL117W	3	91977	YCL020W	chrIII	85101	86418	glucose
YJL117W	3	91977	YCL019W	chrIII	85101	90415	glucose
YJL117W	3	91977	tL(CAA)C	chrIII	90858	90972	glucose
YJL117W	3	91977	YCL018W	chrIII	91323	92418	glucose
YJL117W	3	91977	YCL017C	chrIII	92776	94270	glucose
YJL117W	3	91977	YCL016C	chrIII	94620	95763	glucose
YJL117W	3	91977	YCL014W	chrIII	96280	101191	glucose
YJL117W	13	27644	YML126C	chrXIII	19059	20535	glucose
YJL117W	13	27644	YML125C	chrXIII	20760	21699	glucose
YJL117W	13	27644	YML124C	chrXIII	22047	23683	glucose
YJL117W	13	27644	YML123C	chrXIII	24036	25800	glucose
YJL117W	13	27644	YML122C	chrXIII	26037	26418	glucose
YJL117W	13	27644	YML121W	chrXIII	26929	27862	glucose
YJL117W	13	27644	YML120C	chrXIII	28265	29807	glucose
YJL117W	13	27644	YML119W	chrXIII	30610	31684	glucose
YJL117W	13	27644	YML118W	chrXIII	32333	33851	glucose
YOL077W-A	14	449639	YNL097C-B	chrXIV	440796	440919	glucose
YOL077W-A	14	449639	YNL097C	chrXIV	441365	442358	glucose
YOL077W-A	14	449639	YNL097W-A	chrXIV	441430	441586	glucose
YOL077W-A	14	449639	tL(CAA)N	chrXIV	443005	443119	glucose
YOL077W-A	14	449639	YNL096C	chrXIV	443397	444315	glucose
YOL077W-A	14	449639	YNL095C	chrXIV	444911	446840	glucose
YOL077W-A	14	449639	YNL094W	chrXIV	447610	449374	glucose
YOL077W-A	14	449639	YNL093W	chrXIV	449867	450530	glucose
YOL077W-A	14	449639	YNL092W	chrXIV	450870	452073	glucose
YOL077W-A	14	449639	YNL091W	chrXIV	452407	456130	glucose
YOL077W-A	14	449639	YNL090W	chrXIV	456564	457143	glucose
YOL077W-A	14	449639	YNL089C	chrXIV	456692	457169	glucose
YJL117W	13	69114	YML103C	chrXIII	62581	67549	glucose
YJL117W	13	69114	snR85	chrXIII	67767	67938	glucose
YJL117W	13	69114	YML102W	chrXIII	68293	69700	glucose
YJL117W	13	69114	YML101C-A	chrXIII	69408	69726	glucose
YJL117W	13	69114	YML101C	chrXIII	69734	70088	glucose
YJL117W	13	69114	YML100W-A	chrXIII	70137	70311	glucose
YJL117W	13	69114	YML100W	chrXIII	70623	73920	glucose
YJL117W	13	69114	YML099W-A	chrXIII	74228	74558	glucose
YJL117W	13	69114	YML099C	chrXIII	74397	77040	glucose
YJL117W	13	69114	YML098W	chrXIII	77266	77770	glucose
YHR124W	4	369365	tK(UUU)D	chrIV	359576	359672	glucose
YHR124W	4	369365	YDL054C	chrIV	359824	361285	glucose
YHR124W	4	369365	YDL053C	chrIV	361698	362256	glucose
YHR124W	4	369365	YDL052C	chrIV	362671	363583	glucose
YHR124W	4	369365	YDL051W	chrIV	363951	364779	glucose
YHR124W	4	369365	YDL050C	chrIV	364445	364817	glucose
YHR124W	4	369365	YDL049C	chrIV	365067	365874	glucose
YHR124W	4	369365	YDL048C	chrIV	366738	368211	glucose
YHR124W	4	369365	YDL047W	chrIV	369770	370706	glucose
YHR124W	4	369365	YDL046W	chrIV	371239	371761	glucose
YHR124W	4	369365	YDL045W-A	chrIV	372247	372535	glucose
YHR124W	4	369365	YDL045C	chrIV	372687	373608	glucose
YHR124W	4	369365	YDL044C	chrIV	373966	375289	glucose
YHR124W	4	369365	YDL043C	chrIV	375679	376480	glucose
YHR124W	4	369365	YDL042C	chrIV	376756	378445	glucose
YHR124W	4	369365	YDL041W	chrIV	378101	378455	glucose
YHR124W	12	642137	YLR248W	chrXII	634251	636084	glucose
YHR124W	12	642137	YLR249W	chrXII	636779	639914	glucose
YHR124W	12	642137	YLR250W	chrXII	640316	641021	glucose
YHR124W	12	642137	YLR251W	chrXII	641463	642057	glucose
YHR124W	12	642137	YLR252W	chrXII	641956	642262	glucose
YHR124W	12	642137	YLR253W	chrXII	642626	644336	glucose
YHR124W	12	642137	YLR254C	chrXII	644403	644973	glucose
YHR124W	12	642137	YLR255C	chrXII	645599	645953	glucose
YHR124W	12	642137	YLR256W	chrXII	646414	650923	glucose
YHR124W	15	144659	snR58	chrXV	136087	136183	glucose
YHR124W	15	144659	YOL097W-A	chrXV	136219	136405	glucose
YHR124W	15	144659	YOL097C	chrXV	136526	137825	glucose
YHR124W	15	144659	YOL096C	chrXV	138106	139045	glucose
YHR124W	15	144659	YOL095C	chrXV	139226	141347	glucose
YHR124W	15	144659	YOL094C	chrXV	141583	142555	glucose
YHR124W	15	144659	YOL093W	chrXV	142814	143696	glucose
YHR124W	15	144659	YOL092W	chrXV	144203	145130	glucose
YHR124W	15	144659	YOL091W	chrXV	145333	147163	glucose
YHR124W	15	144659	YOL090W	chrXV	147381	150276	glucose
YHR124W	15	144659	YOL089C	chrXV	150397	153490	glucose
YHR124W	15	174364	YOL083W	chrXV	165713	166952	glucose
YHR124W	15	174364	YOL083C-A	chrXV	166460	166601	glucose
YHR124W	15	174364	YOL082W	chrXV	168726	169974	glucose
YHR124W	15	174364	YOL081W	chrXV	171069	180309	glucose
YHR124W	15	174364	YOL080C	chrXV	180557	181427	glucose
YHR124W	15	174364	YOL079W	chrXV	181056	181455	glucose
YMR318C	13	923511	YMR320W	chrXIII	916745	917051	glucose
YMR318C	13	923511	YMR321C	chrXIII	917578	917896	glucose
YMR318C	13	923511	YMR322C	chrXIII	918365	919079	glucose
YMR318C	13	923511	YMR323W	chrXIII	920087	921401	glucose
YMR318C	13	923511	YMR324C	chrXIII	922201	922444	glucose
YMR318C	13	923511	YMR325W	chrXIII	922640	923015	glucose
YMR318C	13	923511	YMR326C	chrXIII	923493	923802	glucose
YMR318C	15	143597	snR58	chrXV	136087	136183	glucose
YMR318C	15	143597	YOL097W-A	chrXV	136219	136405	glucose
YMR318C	15	143597	YOL097C	chrXV	136526	137825	glucose
YMR318C	15	143597	YOL096C	chrXV	138106	139045	glucose
YMR318C	15	143597	YOL095C	chrXV	139226	141347	glucose
YMR318C	15	143597	YOL094C	chrXV	141583	142555	glucose
YMR318C	15	143597	YOL093W	chrXV	142814	143696	glucose
YMR318C	15	143597	YOL092W	chrXV	144203	145130	glucose
YMR318C	15	143597	YOL091W	chrXV	145333	147163	glucose
YMR318C	15	143597	YOL090W	chrXV	147381	150276	glucose
YMR318C	15	143597	YOL089C	chrXV	150397	153490	glucose
YMR318C	15	180961	YOL081W	chrXV	171069	180309	glucose
YMR318C	15	180961	YOL080C	chrXV	180557	181427	glucose
YMR318C	15	180961	YOL079W	chrXV	181056	181455	glucose
YMR318C	15	180961	YOL078W	chrXV	181681	185212	glucose
YMR318C	15	180961	YOL077W-A	chrXV	185437	185644	glucose
YMR318C	15	180961	YOL077C	chrXV	185847	186723	glucose
YMR318C	15	180961	YOL076W	chrXV	187023	189414	glucose
YGL179C	2	424450	YBR085W	chrII	415982	416906	glucose
YGL179C	2	424450	YBR085C-A	chrII	418906	419164	glucose
YGL179C	2	424450	YBR086C	chrII	420200	423041	glucose
YGL179C	2	424450	YBR087W	chrII	423764	424829	glucose
YGL179C	2	424450	YBR088C	chrII	424989	425766	glucose
YGL179C	2	424450	YBR089W	chrII	425182	425782	glucose
YGL179C	2	424450	YBR089C-A	chrII	426189	426489	glucose
YGL179C	2	424450	YBR090C	chrII	426332	427058	glucose
YGL179C	2	424450	YBR091C	chrII	427154	427484	glucose
YGL179C	2	424450	YBR092C	chrII	427697	429101	glucose
YGL179C	2	424450	YBR093C	chrII	429547	430951	glucose
YGL179C	2	424450	YBR094W	chrII	432035	434297	glucose
YGL179C	7	141949	YGL194C-A	chrVII	139718	139961	glucose
YGL179C	7	141949	YGL194C	chrVII	140367	141726	glucose
YGL179C	7	141949	YGL193C	chrVII	141915	142227	glucose
YGL179C	7	141949	YGL192W	chrVII	142245	144048	glucose
YGL179C	7	141949	YGL191W	chrVII	144807	145197	glucose
YGL179C	7	141949	YGL190C	chrVII	145808	147389	glucose
YGL179C	7	141949	YGL189C	chrVII	148228	148588	glucose
YGL179C	7	141949	YGL188C-A	chrVII	148823	148964	glucose
YGL179C	7	141949	YGL188C	chrVII	149342	149516	glucose
YGL179C	7	141949	YGL187C	chrVII	149703	150171	glucose
YER109C	1	200997	YAR035C-A	chrI	192336	192417	ethanol
YER109C	1	200997	YAR042W	chrI	192618	196185	ethanol
YER109C	1	200997	YAR047C	chrI	201466	201787	ethanol
YER109C	1	200997	YAR050W	chrI	203402	208016	ethanol
YER109C	1	200997	YAR053W	chrI	208366	208663	ethanol
YJR096W	15	370304	YOR016C	chrXV	360460	361084	ethanol
YJR096W	15	370304	YOR017W	chrXV	361411	363814	ethanol
YJR096W	15	370304	YOR018W	chrXV	364368	366882	ethanol
YJR096W	15	370304	YOR019W	chrXV	368126	370319	ethanol
YJR096W	15	370304	YOR020C	chrXV	370523	370844	ethanol
YJR096W	15	370304	YOR020W-A	chrXV	371684	371957	ethanol
YJR096W	15	370304	YOR021C	chrXV	372797	373439	ethanol
YJR096W	15	370304	YOR022C	chrXV	373709	375857	ethanol
YJR096W	15	370304	YOR023C	chrXV	376011	377712	ethanol
YJR096W	15	370304	YOR024W	chrXV	377846	378170	ethanol
YJR096W	15	370304	YOR025W	chrXV	378218	379562	ethanol
YCR043C	4	62325	YDL225W	chrIV	52444	54100	ethanol
YCR043C	4	62325	YDL224C	chrIV	54396	56346	ethanol
YCR043C	4	62325	YDL223C	chrIV	57264	60405	ethanol
YCR043C	4	62325	YDL222C	chrIV	60871	61801	ethanol
YCR043C	4	62325	YDL221W	chrIV	62010	62562	ethanol
YCR043C	4	62325	YDL220C	chrIV	62243	65018	ethanol
YCR043C	4	62325	YDL219W	chrIV	65241	65765	ethanol
YCR043C	4	62325	YDL218W	chrIV	66492	67446	ethanol
YCR043C	4	62325	YDL217C	chrIV	67982	68606	ethanol
YCR043C	4	62325	YDL216C	chrIV	68996	70319	ethanol
YCR043C	15	143597	snR58	chrXV	136087	136183	ethanol
YCR043C	15	143597	YOL097W-A	chrXV	136219	136405	ethanol
YCR043C	15	143597	YOL097C	chrXV	136526	137825	ethanol
YCR043C	15	143597	YOL096C	chrXV	138106	139045	ethanol
YCR043C	15	143597	YOL095C	chrXV	139226	141347	ethanol
YCR043C	15	143597	YOL094C	chrXV	141583	142555	ethanol
YCR043C	15	143597	YOL093W	chrXV	142814	143696	ethanol
YCR043C	15	143597	YOL092W	chrXV	144203	145130	ethanol
YCR043C	15	143597	YOL091W	chrXV	145333	147163	ethanol
YCR043C	15	143597	YOL090W	chrXV	147381	150276	ethanol
YCR043C	15	143597	YOL089C	chrXV	150397	153490	ethanol
YCR043C	15	174364	YOL083W	chrXV	165713	166952	ethanol
YCR043C	15	174364	YOL083C-A	chrXV	166460	166601	ethanol
YCR043C	15	174364	YOL082W	chrXV	168726	169974	ethanol
YCR043C	15	174364	YOL081W	chrXV	171069	180309	ethanol
YCR043C	15	174364	YOL080C	chrXV	180557	181427	ethanol
YCR043C	15	174364	YOL079W	chrXV	181056	181455	ethanol
YDR265W	4	975086	YDR254W	chrIV	965112	966489	ethanol
YDR265W	4	975086	YDR255C	chrIV	966556	967822	ethanol
YDR265W	4	975086	YDR256C	chrIV	968132	969680	ethanol
YDR265W	4	975086	YDR257C	chrIV	969989	971474	ethanol
YDR265W	4	975086	YDR258C	chrIV	971807	974243	ethanol
YDR265W	4	975086	YDR259C	chrIV	974630	975782	ethanol
YDR265W	4	975086	YDR260C	chrIV	976716	977229	ethanol
YDR265W	4	975086	YDR261C	chrIV	977520	979209	ethanol
YDR265W	4	975086	tS(AGA)D2	chrIV	980973	981055	ethanol
YDR265W	4	975086	YDR261W-A	chrIV	981461	982778	ethanol
YER148W	15	461694	YOR067C	chrXV	451728	453462	ethanol
YER148W	15	461694	YOR069W	chrXV	453767	455795	ethanol
YER148W	15	461694	YOR068C	chrXV	453868	454213	ethanol
YER148W	15	461694	YOR070C	chrXV	455906	457820	ethanol
YER148W	15	461694	YOR071C	chrXV	459479	461276	ethanol
YER148W	15	461694	YOR072W	chrXV	461501	461816	ethanol
YER148W	15	461694	YOR072W-A	chrXV	461790	462039	ethanol
YER148W	15	461694	tP(UGG)O2	chrXV	464449	464551	ethanol
YER148W	15	461694	YOR072W-B	chrXV	464468	464630	ethanol
YER148W	15	461694	YOR073W	chrXV	464770	466543	ethanol
YER148W	15	461694	YOR074C	chrXV	466674	467589	ethanol
YER148W	15	461694	YOR073W-A	chrXV	467389	467623	ethanol
YER148W	15	461694	YOR075W	chrXV	468211	469252	ethanol
YER148W	15	461694	YOR076C	chrXV	469376	471620	ethanol
YKL029C	3	91287	YCL022C	chrIII	81569	82085	ethanol
YKL029C	3	91287	tE(UUC)C	chrIII	82461	82533	ethanol
YKL029C	3	91287	YCL021W-A	chrIII	83619	83997	ethanol
YKL029C	3	91287	YCL020W	chrIII	85101	86418	ethanol
YKL029C	3	91287	YCL019W	chrIII	85101	90415	ethanol
YKL029C	3	91287	tL(CAA)C	chrIII	90858	90972	ethanol
YKL029C	3	91287	YCL018W	chrIII	91323	92418	ethanol
YKL029C	3	91287	YCL017C	chrIII	92776	94270	ethanol
YKL029C	3	91287	YCL016C	chrIII	94620	95763	ethanol
YKL029C	3	91287	YCL014W	chrIII	96280	101191	ethanol
YKL029C	15	409779	YOR036W	chrXV	400347	401214	ethanol
YKL029C	15	409779	YOR037W	chrXV	401554	402655	ethanol
YKL029C	15	409779	YOR038C	chrXV	402760	405388	ethanol
YKL029C	15	409779	YOR039W	chrXV	405767	406544	ethanol
YKL029C	15	409779	YOR040W	chrXV	407063	407921	ethanol
YKL029C	15	409779	snR9	chrXV	407947	408134	ethanol
YKL029C	15	409779	YOR041C	chrXV	408357	408789	ethanol
YKL029C	15	409779	YOR042W	chrXV	408424	409660	ethanol
YKL029C	15	409779	snR62	chrXV	409764	409864	ethanol
YKL029C	15	409779	YOR043W	chrXV	410869	412330	ethanol
YKL029C	15	409779	YOR044W	chrXV	413006	413480	ethanol
YKL029C	15	409779	YOR045W	chrXV	413851	414037	ethanol
YKL029C	15	409779	YOR046C	chrXV	414458	415907	ethanol
YKL029C	15	409779	YOR047C	chrXV	416346	417681	ethanol
YKL029C	15	439041	YOR055W	chrXV	429477	429912	ethanol
YKL029C	15	439041	YOR056C	chrXV	430246	431626	ethanol
YKL029C	15	439041	YOR057W	chrXV	432185	433373	ethanol
YKL029C	15	439041	YOR058C	chrXV	433687	436345	ethanol
YKL029C	15	439041	tK(UUU)O	chrXV	438642	438738	ethanol
YKL029C	15	439041	YOR059C	chrXV	438905	440258	ethanol
YKL029C	15	439041	YOR060C	chrXV	440389	441163	ethanol
YKL029C	15	439041	YOR061W	chrXV	441533	442553	ethanol
YKL029C	15	439041	YOR062C	chrXV	442724	443531	ethanol
YKL029C	15	439041	YOR063W	chrXV	444685	445849	ethanol
YKL029C	15	439041	YOR064C	chrXV	446078	446738	ethanol
YKL029C	15	439041	YOR065W	chrXV	447438	448368	ethanol
YHR169W	14	694765	YNR032W	chrXIV	686009	687116	ethanol
YHR169W	14	694765	YNR032C-A	chrXIV	687242	687464	ethanol
YHR169W	14	694765	YNR033W	chrXIV	687634	689998	ethanol
YHR169W	14	694765	YNR034W	chrXIV	690320	691286	ethanol
YHR169W	14	694765	YNR034W-A	chrXIV	692560	692857	ethanol
YHR169W	14	694765	YNR035C	chrXIV	693018	694047	ethanol
YHR169W	14	694765	YNR036C	chrXIV	694360	694822	ethanol
YHR169W	14	694765	YNR037C	chrXIV	695051	695327	ethanol
YHR169W	14	694765	YNR038W	chrXIV	695594	697484	ethanol
YHR169W	14	694765	YNR039C	chrXIV	697613	699431	ethanol
YHR169W	14	694765	YNR040W	chrXIV	699689	700460	ethanol
YHR169W	14	694765	YNR041C	chrXIV	700540	701659	ethanol
YHR169W	14	694765	YNR042W	chrXIV	701237	701666	ethanol
YHR169W	14	694765	YNR043W	chrXIV	701894	703085	ethanol
YHR169W	15	116709	YOL111C	chrXV	108257	108896	ethanol
YHR169W	15	116709	YOL110W	chrXV	109175	109889	ethanol
YHR169W	15	116709	YOL109W	chrXV	110296	110638	ethanol
YHR169W	15	116709	tG(UCC)O	chrXV	110961	111033	ethanol
YHR169W	15	116709	YOL108C	chrXV	111430	111886	ethanol
YHR169W	15	116709	YOL107W	chrXV	112101	113130	ethanol
YHR169W	15	116709	YOL106W	chrXV	113225	113579	ethanol
YHR169W	15	116709	tT(AGU)O1	chrXV	113801	113874	ethanol
YHR169W	15	116709	YOL105C	chrXV	114137	115808	ethanol
YHR169W	15	116709	YOL104C	chrXV	116395	117454	ethanol
YHR169W	15	116709	YOL103W-A	chrXV	117999	119322	ethanol
YHR169W	15	116709	YOL103W-B	chrXV	117999	123268	ethanol
YHR169W	15	116709	YOL103W	chrXV	124000	125830	ethanol
YHR169W	15	116709	YOL102C	chrXV	125996	126689	ethanol
YJR096W	15	407690	YOR035C	chrXV	397734	400104	ethanol
YJR096W	15	407690	YOR036W	chrXV	400347	401214	ethanol
YJR096W	15	407690	YOR037W	chrXV	401554	402655	ethanol
YJR096W	15	407690	YOR038C	chrXV	402760	405388	ethanol
YJR096W	15	407690	YOR039W	chrXV	405767	406544	ethanol
YJR096W	15	407690	YOR040W	chrXV	407063	407921	ethanol
YJR096W	15	407690	snR9	chrXV	407947	408134	ethanol
YJR096W	15	407690	YOR041C	chrXV	408357	408789	ethanol
YJR096W	15	407690	YOR042W	chrXV	408424	409660	ethanol
YJR096W	15	407690	snR62	chrXV	409764	409864	ethanol
YJR096W	15	407690	YOR043W	chrXV	410869	412330	ethanol
YJR096W	15	407690	YOR044W	chrXV	413006	413480	ethanol
YJR096W	15	407690	YOR045W	chrXV	413851	414037	ethanol
YJR096W	15	407690	YOR046C	chrXV	414458	415907	ethanol
YJR096W	15	407690	YOR047C	chrXV	416346	417681	ethanol
YHR169W	15	143597	snR58	chrXV	136087	136183	ethanol
YHR169W	15	143597	YOL097W-A	chrXV	136219	136405	ethanol
YHR169W	15	143597	YOL097C	chrXV	136526	137825	ethanol
YHR169W	15	143597	YOL096C	chrXV	138106	139045	ethanol
YHR169W	15	143597	YOL095C	chrXV	139226	141347	ethanol
YHR169W	15	143597	YOL094C	chrXV	141583	142555	ethanol
YHR169W	15	143597	YOL093W	chrXV	142814	143696	ethanol
YHR169W	15	143597	YOL092W	chrXV	144203	145130	ethanol
YHR169W	15	143597	YOL091W	chrXV	145333	147163	ethanol
YHR169W	15	143597	YOL090W	chrXV	147381	150276	ethanol
YHR169W	15	143597	YOL089C	chrXV	150397	153490	ethanol
YHR169W	15	180961	YOL081W	chrXV	171069	180309	ethanol
YHR169W	15	180961	YOL080C	chrXV	180557	181427	ethanol
YHR169W	15	180961	YOL079W	chrXV	181056	181455	ethanol
YHR169W	15	180961	YOL078W	chrXV	181681	185212	ethanol
YHR169W	15	180961	YOL077W-A	chrXV	185437	185644	ethanol
YHR169W	15	180961	YOL077C	chrXV	185847	186723	ethanol
YHR169W	15	180961	YOL076W	chrXV	187023	189414	ethanol
YMR077C	15	476328	YOR074C	chrXV	466674	467589	ethanol
YMR077C	15	476328	YOR073W-A	chrXV	467389	467623	ethanol
YMR077C	15	476328	YOR075W	chrXV	468211	469252	ethanol
YMR077C	15	476328	YOR076C	chrXV	469376	471620	ethanol
YMR077C	15	476328	YOR077W	chrXV	471898	472597	ethanol
YMR077C	15	476328	YOR078W	chrXV	472724	473369	ethanol
YMR077C	15	476328	YOR079C	chrXV	473474	474416	ethanol
YMR077C	15	476328	YOR080W	chrXV	474593	476792	ethanol
YMR077C	15	476328	YOR081C	chrXV	476938	479188	ethanol
YMR077C	15	476328	YOR082C	chrXV	479295	479637	ethanol
YMR077C	15	476328	YOR083W	chrXV	479532	480420	ethanol
YMR077C	15	476328	YOR084W	chrXV	480586	481750	ethanol
YMR077C	15	476328	YOR085W	chrXV	482032	483085	ethanol
YMR143W	4	62325	YDL225W	chrIV	52444	54100	ethanol
YMR143W	4	62325	YDL224C	chrIV	54396	56346	ethanol
YMR143W	4	62325	YDL223C	chrIV	57264	60405	ethanol
YMR143W	4	62325	YDL222C	chrIV	60871	61801	ethanol
YMR143W	4	62325	YDL221W	chrIV	62010	62562	ethanol
YMR143W	4	62325	YDL220C	chrIV	62243	65018	ethanol
YMR143W	4	62325	YDL219W	chrIV	65241	65765	ethanol
YMR143W	4	62325	YDL218W	chrIV	66492	67446	ethanol
YMR143W	4	62325	YDL217C	chrIV	67982	68606	ethanol
YMR143W	4	62325	YDL216C	chrIV	68996	70319	ethanol
YKL120W	3	91977	YCL012C	chrIII	101316	101788	ethanol
YKL120W	3	91977	tE(UUC)C	chrIII	82461	82533	ethanol
YKL120W	3	91977	YCL021W-A	chrIII	83619	83997	ethanol
YKL120W	3	91977	YCL020W	chrIII	85101	86418	ethanol
YKL120W	3	91977	YCL019W	chrIII	85101	90415	ethanol
YKL120W	3	91977	tL(CAA)C	chrIII	90858	90972	ethanol
YKL120W	3	91977	YCL018W	chrIII	91323	92418	ethanol
YKL120W	3	91977	YCL017C	chrIII	92776	94270	ethanol
YKL120W	3	91977	YCL016C	chrIII	94620	95763	ethanol
YKL120W	3	91977	YCL014W	chrIII	96280	101191	ethanol
YKL120W	3	175808	YCR027C	chrIII	167369	167999	ethanol
YKL120W	3	175808	tQ(UUG)C	chrIII	168300	168372	ethanol
YKL120W	3	175808	YCR028C	chrIII	170885	172424	ethanol
YKL120W	3	175808	YCR028C-A	chrIII	172949	173440	ethanol
YKL120W	3	175808	YCR030C	chrIII	173825	176438	ethanol
YKL120W	3	175808	snR65	chrIII	177182	177282	ethanol
YKL120W	3	175808	YCR031C	chrIII	177499	178220	ethanol
YKL120W	3	175808	snR189	chrIII	178609	178798	ethanol
YKL120W	3	209932	YCR040W	chrIII	200441	200969	ethanol
YKL120W	3	209932	YCR041W	chrIII	200910	201243	ethanol
YKL120W	3	209932	YCR042C	chrIII	201173	205397	ethanol
YKL120W	3	209932	YCR043C	chrIII	206260	206644	ethanol
YKL120W	3	209932	YCR044C	chrIII	206876	207950	ethanol
YKL120W	3	209932	YCR045C	chrIII	208134	209610	ethanol
YKL120W	3	209932	YCR045W-A	chrIII	208750	209101	ethanol
YKL120W	3	209932	YCR046C	chrIII	209913	210423	ethanol
YKL120W	3	209932	YCR047C	chrIII	210717	211545	ethanol
YKL120W	3	209932	YCR047W-A	chrIII	211300	211507	ethanol
YKL120W	3	209932	YCR049C	chrIII	211870	212317	ethanol
YKL120W	3	209932	YCR048W	chrIII	211928	213761	ethanol
YKL120W	3	209932	YCR050C	chrIII	213463	213772	ethanol
YKL120W	3	209932	YCR051W	chrIII	214070	214739	ethanol
YKL120W	3	209932	YCR052W	chrIII	214993	216445	ethanol
YKL120W	3	209932	YCR053W	chrIII	216696	218241	ethanol
YNL185C	13	371857	YMR046W-A	chrXIII	362701	362830	ethanol
YNL185C	13	371857	tH(GUG)M	chrXIII	363063	363135	ethanol
YNL185C	13	371857	YMR047C	chrXIII	363363	366705	ethanol
YNL185C	13	371857	YMR048W	chrXIII	366980	367934	ethanol
YNL185C	13	371857	YMR049C	chrXIII	368093	370517	ethanol
YNL185C	13	371857	tV(AAC)M1	chrXIII	372444	372518	ethanol
YNL185C	13	371857	YMR050C	chrXIII	373056	378325	ethanol
YNL185C	13	371857	YMR051C	chrXIII	377002	378325	ethanol
YNL185C	13	371857	tW(CCA)M	chrXIII	379302	379408	ethanol
YNL185C	13	371857	YMR052W	chrXIII	379585	380200	ethanol
YNL185C	13	371857	YMR052C-A	chrXIII	380068	380434	ethanol
YNL185C	14	486861	YNL080C	chrXIV	476931	478032	ethanol
YNL185C	14	486861	YNL079C	chrXIV	478565	479165	ethanol
YNL185C	14	486861	YNL078W	chrXIV	479767	480991	ethanol
YNL185C	14	486861	YNL077W	chrXIV	481390	482977	ethanol
YNL185C	14	486861	YNL076W	chrXIV	483555	485310	ethanol
YNL185C	14	486861	YNL075W	chrXIV	485606	486479	ethanol
YNL185C	14	486861	YNL074C	chrXIV	486765	488124	ethanol
YNL185C	14	486861	YNL073W	chrXIV	488385	490116	ethanol
YNL185C	14	486861	YNL072W	chrXIV	490316	491240	ethanol
YNL185C	14	486861	YNL071W	chrXIV	491522	492971	ethanol
YNL185C	14	486861	YNL070W	chrXIV	493365	493548	ethanol
YNL185C	14	486861	YNL069C	chrXIV	493955	495001	ethanol
YCR093W	3	258267	YCR075W-A	chrIII	248974	249202	ethanol
YCR093W	3	258267	YCR076C	chrIII	249292	250045	ethanol
YCR093W	3	258267	YCR077C	chrIII	250237	252628	ethanol
YCR093W	3	258267	YCR079W	chrIII	252844	254173	ethanol
YCR093W	3	258267	YCR081W	chrIII	254370	258654	ethanol
YCR093W	3	258267	YCR081C-A	chrIII	258414	258651	ethanol
YCR093W	3	258267	YCR082W	chrIII	258882	259269	ethanol
YCR093W	3	258267	YCR083W	chrIII	259577	259961	ethanol
YCR093W	3	258267	YCR084C	chrIII	260310	262452	ethanol
YCR093W	3	258267	YCR085W	chrIII	262915	263269	ethanol
YCR093W	3	258267	YCR086W	chrIII	263391	263964	ethanol
YCR093W	3	258267	YCR087W	chrIII	263975	264491	ethanol
YCR093W	3	258267	YCR087C-A	chrIII	264005	264467	ethanol
YCR093W	3	258267	YCR088W	chrIII	265067	266846	ethanol
YJR096W	15	438828	YOR055W	chrXV	429477	429912	ethanol
YJR096W	15	438828	YOR056C	chrXV	430246	431626	ethanol
YJR096W	15	438828	YOR057W	chrXV	432185	433373	ethanol
YJR096W	15	438828	YOR058C	chrXV	433687	436345	ethanol
YJR096W	15	438828	tK(UUU)O	chrXV	438642	438738	ethanol
YJR096W	15	438828	YOR059C	chrXV	438905	440258	ethanol
YJR096W	15	438828	YOR060C	chrXV	440389	441163	ethanol
YJR096W	15	438828	YOR061W	chrXV	441533	442553	ethanol
YJR096W	15	438828	YOR062C	chrXV	442724	443531	ethanol
YJR096W	15	438828	YOR063W	chrXV	444685	445849	ethanol
YJR096W	15	438828	YOR064C	chrXV	446078	446738	ethanol
YJR096W	15	438828	YOR065W	chrXV	447438	448368	ethanol
YCR093W	16	70853	YPL257W	chrXVI	63278	63860	ethanol
YCR093W	16	70853	YPL256C	chrXVI	64976	66614	ethanol
YCR093W	16	70853	YPL255W	chrXVI	67724	68882	ethanol
YCR093W	16	70853	YPL254W	chrXVI	69484	70951	ethanol
YCR093W	16	70853	YPL253C	chrXVI	71062	73006	ethanol
YCR093W	16	70853	YPL252C	chrXVI	73362	73881	ethanol
YCR093W	16	70853	YPL251W	chrXVI	73624	73927	ethanol
YCR093W	16	70853	YPL250C	chrXVI	74308	74719	ethanol
YCR093W	16	70853	YPL249C-A	chrXVI	75698	76239	ethanol
YCR093W	16	70853	YPL250W-A	chrXVI	75701	75989	ethanol
YCR093W	16	70853	YPL249C	chrXVI	76668	79353	ethanol
YBR026C	2	252550	YBR003W	chrII	242808	244230	ethanol
YBR026C	2	252550	YBR004C	chrII	244365	245667	ethanol
YBR026C	2	252550	YBR005W	chrII	245905	246547	ethanol
YBR026C	2	252550	YBR006W	chrII	247009	248503	ethanol
YBR026C	2	252550	YBR007C	chrII	248805	251016	ethanol
YBR026C	2	252550	YBR008C	chrII	252562	254209	ethanol
YBR026C	2	252550	YBR009C	chrII	255372	255684	ethanol
YBR026C	2	252550	YBR010W	chrII	256330	256741	ethanol
YBR026C	2	252550	YBR011C	chrII	257111	257975	ethanol
YBR026C	2	252550	YBR012C	chrII	259146	259566	ethanol
YBR026C	2	252550	YBR012W-A	chrII	259868	261191	ethanol
YBR026C	2	301671	YBR026C	chrII	292876	294019	ethanol
YBR026C	2	301671	YBR027C	chrII	294023	294356	ethanol
YBR026C	2	301671	YBR028C	chrII	294424	296002	ethanol
YBR026C	2	301671	YBR029C	chrII	296368	297742	ethanol
YBR026C	2	301671	YBR030W	chrII	298291	299950	ethanol
YBR026C	2	301671	YBR031W	chrII	300165	301254	ethanol
YBR026C	2	301671	YBR032W	chrII	301518	301821	ethanol
YBR026C	2	301671	YBR033W	chrII	301943	304703	ethanol
YBR026C	2	301671	YBR034C	chrII	304929	305976	ethanol
YBR026C	2	301671	YBR035C	chrII	306268	306955	ethanol
YBR026C	2	301671	snR161	chrII	307184	307345	ethanol
YBR026C	2	301671	TLC1	chrII	307586	308887	ethanol
YBR026C	2	301671	YBR036C	chrII	309080	310313	ethanol
YBR026C	2	301671	YBR037C	chrII	310564	311452	ethanol
YBR026C	2	406888	YBR080C	chrII	398613	400890	ethanol
YBR026C	2	406888	YBR081C	chrII	401252	405251	ethanol
YBR026C	2	406888	tR(UCU)B	chrII	405877	405949	ethanol
YBR026C	2	406888	tD(GUC)B	chrII	405959	406031	ethanol
YBR026C	2	406888	YBR082C	chrII	406627	407169	ethanol
YBR026C	2	406888	YBR083W	chrII	409168	410629	ethanol
YBR026C	2	406888	YBR084W	chrII	411053	413981	ethanol
YBR026C	2	406888	YBR084C-A	chrII	414185	415261	ethanol
YBR026C	14	449639	YNL097C-B	chrXIV	440796	440919	ethanol
YBR026C	14	449639	YNL097C	chrXIV	441365	442358	ethanol
YBR026C	14	449639	YNL097W-A	chrXIV	441430	441586	ethanol
YBR026C	14	449639	tL(CAA)N	chrXIV	443005	443119	ethanol
YBR026C	14	449639	YNL096C	chrXIV	443397	444315	ethanol
YBR026C	14	449639	YNL095C	chrXIV	444911	446840	ethanol
YBR026C	14	449639	YNL094W	chrXIV	447610	449374	ethanol
YBR026C	14	449639	YNL093W	chrXIV	449867	450530	ethanol
YBR026C	14	449639	YNL092W	chrXIV	450870	452073	ethanol
YBR026C	14	449639	YNL091W	chrXIV	452407	456130	ethanol
YBR026C	14	449639	YNL090W	chrXIV	456564	457143	ethanol
YBR026C	14	449639	YNL089C	chrXIV	456692	457169	ethanol
YBR026C	15	144659	snR58	chrXV	136087	136183	ethanol
YBR026C	15	144659	YOL097W-A	chrXV	136219	136405	ethanol
YBR026C	15	144659	YOL097C	chrXV	136526	137825	ethanol
YBR026C	15	144659	YOL096C	chrXV	138106	139045	ethanol
YBR026C	15	144659	YOL095C	chrXV	139226	141347	ethanol
YBR026C	15	144659	YOL094C	chrXV	141583	142555	ethanol
YBR026C	15	144659	YOL093W	chrXV	142814	143696	ethanol
YBR026C	15	144659	YOL092W	chrXV	144203	145130	ethanol
YBR026C	15	144659	YOL091W	chrXV	145333	147163	ethanol
YBR026C	15	144659	YOL090W	chrXV	147381	150276	ethanol
YBR026C	15	144659	YOL089C	chrXV	150397	153490	ethanol
YBR026C	15	180961	YOL081W	chrXV	171069	180309	ethanol
YBR026C	15	180961	YOL080C	chrXV	180557	181427	ethanol
YBR026C	15	180961	YOL079W	chrXV	181056	181455	ethanol
YBR026C	15	180961	YOL078W	chrXV	181681	185212	ethanol
YBR026C	15	180961	YOL077W-A	chrXV	185437	185644	ethanol
YBR026C	15	180961	YOL077C	chrXV	185847	186723	ethanol
YBR026C	15	180961	YOL076W	chrXV	187023	189414	ethanol
YLR145W	2	760429	YBR275C	chrII	751355	757106	ethanol
YLR145W	2	760429	YBR276C	chrII	757619	760043	ethanol
YLR145W	2	760429	YBR277C	chrII	760214	760616	ethanol
YLR145W	2	760429	YBR278W	chrII	760293	760899	ethanol
YLR145W	2	760429	YBR279W	chrII	761256	762594	ethanol
YLR145W	2	760429	YBR280C	chrII	762783	764697	ethanol
YLR145W	2	760429	YBR281C	chrII	764969	767606	ethanol
YLR145W	2	760429	YBR282W	chrII	768239	768680	ethanol
YLR145W	2	760429	YBR283C	chrII	768942	770415	ethanol
YDR263C	4	975086	YDR254W	chrIV	965112	966489	ethanol
YDR263C	4	975086	YDR255C	chrIV	966556	967822	ethanol
YDR263C	4	975086	YDR256C	chrIV	968132	969680	ethanol
YDR263C	4	975086	YDR257C	chrIV	969989	971474	ethanol
YDR263C	4	975086	YDR258C	chrIV	971807	974243	ethanol
YDR263C	4	975086	YDR259C	chrIV	974630	975782	ethanol
YDR263C	4	975086	YDR260C	chrIV	976716	977229	ethanol
YDR263C	4	975086	YDR261C	chrIV	977520	979209	ethanol
YDR263C	4	975086	tS(AGA)D2	chrIV	980973	981055	ethanol
YDR263C	4	975086	YDR261W-A	chrIV	981461	982778	ethanol
YNR045W	2	372509	YBR061C	chrII	364786	365719	ethanol
YNR045W	2	372509	YBR062C	chrII	365975	366600	ethanol
YNR045W	2	372509	YBR063C	chrII	366969	368184	ethanol
YNR045W	2	372509	YBR064W	chrII	367762	368191	ethanol
YNR045W	2	372509	YBR065C	chrII	368583	369678	ethanol
YNR045W	2	372509	YBR066C	chrII	370036	370699	ethanol
YNR045W	2	372509	YBR067C	chrII	372102	372735	ethanol
YNR045W	2	372509	YBR068C	chrII	373860	375690	ethanol
YNR045W	2	372509	YBR069C	chrII	376573	378433	ethanol
YNR045W	2	372509	YBR070C	chrII	379220	379934	ethanol
YNR045W	2	372509	YBR071W	chrII	380410	381046	ethanol
YBR280C	15	143597	snR58	chrXV	136087	136183	ethanol
YBR280C	15	143597	YOL097W-A	chrXV	136219	136405	ethanol
YBR280C	15	143597	YOL097C	chrXV	136526	137825	ethanol
YBR280C	15	143597	YOL096C	chrXV	138106	139045	ethanol
YBR280C	15	143597	YOL095C	chrXV	139226	141347	ethanol
YBR280C	15	143597	YOL094C	chrXV	141583	142555	ethanol
YBR280C	15	143597	YOL093W	chrXV	142814	143696	ethanol
YBR280C	15	143597	YOL092W	chrXV	144203	145130	ethanol
YBR280C	15	143597	YOL091W	chrXV	145333	147163	ethanol
YBR280C	15	143597	YOL090W	chrXV	147381	150276	ethanol
YBR280C	15	143597	YOL089C	chrXV	150397	153490	ethanol
YNR045W	14	449639	YNL097C-B	chrXIV	440796	440919	ethanol
YNR045W	14	449639	YNL097C	chrXIV	441365	442358	ethanol
YNR045W	14	449639	YNL097W-A	chrXIV	441430	441586	ethanol
YNR045W	14	449639	tL(CAA)N	chrXIV	443005	443119	ethanol
YNR045W	14	449639	YNL096C	chrXIV	443397	444315	ethanol
YNR045W	14	449639	YNL095C	chrXIV	444911	446840	ethanol
YNR045W	14	449639	YNL094W	chrXIV	447610	449374	ethanol
YNR045W	14	449639	YNL093W	chrXIV	449867	450530	ethanol
YNR045W	14	449639	YNL092W	chrXIV	450870	452073	ethanol
YNR045W	14	449639	YNL091W	chrXIV	452407	456130	ethanol
YNR045W	14	449639	YNL090W	chrXIV	456564	457143	ethanol
YNR045W	14	449639	YNL089C	chrXIV	456692	457169	ethanol
YLR347C	7	19529	YGL258W	chrVII	11109	11730	ethanol
YLR347C	7	19529	YGL257C	chrVII	12480	14157	ethanol
YLR347C	7	19529	YGL256W	chrVII	15158	16307	ethanol
YLR347C	7	19529	YGL255W	chrVII	20977	22108	ethanol
YLR347C	7	19529	YGL254W	chrVII	22303	23203	ethanol
YLR347C	7	19529	YGL253W	chrVII	23934	25395	ethanol
YLR347C	7	19529	YGL252C	chrVII	25717	27484	ethanol
YBR298C	6	5961	YFL060C	chrVI	10300	10969	ethanol
YBR298C	6	5961	YFL059W	chrVI	11362	12259	ethanol
YBR298C	6	5961	YFL058W	chrVI	12928	13951	ethanol
YBR298C	6	5961	YFL057C	chrVI	14304	14763	ethanol
YBR298C	6	5961	YFL066C	chrVI	1436	2615	ethanol
YBR298C	6	5961	YFL056C	chrVI	14792	15431	ethanol
YBR298C	6	5961	YFL065C	chrVI	3029	3338	ethanol
YBR298C	6	5961	YFL064C	chrVI	3321	3846	ethanol
YBR298C	6	5961	YFL063W	chrVI	5065	5521	ethanol
YBR298C	6	5961	YFL068W	chrVI	52	535	ethanol
YBR298C	6	5961	YFL062W	chrVI	6425	7565	ethanol
YBR298C	6	5961	YFL067W	chrVI	835	1363	ethanol
YBR298C	6	5961	YFL061W	chrVI	9544	10222	ethanol
YBR298C	7	1075580	YGR287C	chrVII	1067221	1068991	ethanol
YBR298C	7	1075580	YGR288W	chrVII	1070292	1071714	ethanol
YBR298C	7	1075580	YGR289C	chrVII	1073962	1075813	ethanol
YBR298C	7	1075580	YGR290W	chrVII	1075481	1075925	ethanol
YBR298C	7	1075580	YGR291C	chrVII	1076282	1076504	ethanol
YBR298C	7	1075580	YGR292W	chrVII	1076598	1078353	ethanol
YBR298C	7	1075580	YGR293C	chrVII	1079884	1080346	ethanol
YBR298C	7	1075580	YGR294W	chrVII	1080305	1080668	ethanol
YBR298C	7	1075580	YGR295C	chrVII	1081583	1082729	ethanol
YBR297W	11	655316	YKR102W	chrXI	646355	649865	ethanol
YBR297W	11	655316	YKR103W	chrXI	653079	656736	ethanol
YBR297W	11	655316	YKR104W	chrXI	656835	657756	ethanol
YBR297W	11	655316	YKR105C	chrXI	658715	660464	ethanol
YBR297W	11	655316	YKR106W	chrXI	661441	663289	ethanol
YCL044C	15	461694	YOR067C	chrXV	451728	453462	ethanol
YCL044C	15	461694	YOR069W	chrXV	453767	455795	ethanol
YCL044C	15	461694	YOR068C	chrXV	453868	454213	ethanol
YCL044C	15	461694	YOR070C	chrXV	455906	457820	ethanol
YCL044C	15	461694	YOR071C	chrXV	459479	461276	ethanol
YCL044C	15	461694	YOR072W	chrXV	461501	461816	ethanol
YCL044C	15	461694	YOR072W-A	chrXV	461790	462039	ethanol
YCL044C	15	461694	tP(UGG)O2	chrXV	464449	464551	ethanol
YCL044C	15	461694	YOR072W-B	chrXV	464468	464630	ethanol
YCL044C	15	461694	YOR073W	chrXV	464770	466543	ethanol
YCL044C	15	461694	YOR074C	chrXV	466674	467589	ethanol
YCL044C	15	461694	YOR073W-A	chrXV	467389	467623	ethanol
YCL044C	15	461694	YOR075W	chrXV	468211	469252	ethanol
YCL044C	15	461694	YOR076C	chrXV	469376	471620	ethanol
YCL047C	15	180222	YOL081W	chrXV	171069	180309	ethanol
YCL047C	15	180222	YOL080C	chrXV	180557	181427	ethanol
YCL047C	15	180222	YOL079W	chrXV	181056	181455	ethanol
YCL047C	15	180222	YOL078W	chrXV	181681	185212	ethanol
YCL047C	15	180222	YOL077W-A	chrXV	185437	185644	ethanol
YCL047C	15	180222	YOL077C	chrXV	185847	186723	ethanol
YCL047C	15	180222	YOL076W	chrXV	187023	189414	ethanol
YCL047C	15	348934	YOR007C	chrXV	338937	339978	ethanol
YCL047C	15	348934	tR(ACG)O	chrXV	340298	340371	ethanol
YCL047C	15	348934	YOR008C	chrXV	341277	342414	ethanol
YCL047C	15	348934	YOR008C-A	chrXV	342856	343081	ethanol
YCL047C	15	348934	YOR008W-B	chrXV	343928	344030	ethanol
YCL047C	15	348934	YOR009W	chrXV	344334	345798	ethanol
YCL047C	15	348934	YOR010C	chrXV	346194	346950	ethanol
YCL047C	15	348934	YOR011W	chrXV	349678	353863	ethanol
YCL047C	15	348934	tT(AGU)O2	chrXV	354040	354113	ethanol
YCL047C	15	348934	YOR011W-A	chrXV	355651	355858	ethanol
YCL047C	15	348934	YOR012W	chrXV	356542	356956	ethanol
YCL047C	15	348934	YOR013W	chrXV	356750	357221	ethanol
YCL047C	15	384743	YOR023C	chrXV	376011	377712	ethanol
YCL047C	15	384743	YOR024W	chrXV	377846	378170	ethanol
YCL047C	15	384743	YOR025W	chrXV	378218	379562	ethanol
YCL047C	15	384743	YOR026W	chrXV	379780	380806	ethanol
YCL047C	15	384743	YOR027W	chrXV	381052	382822	ethanol
YCL047C	15	384743	YOR028C	chrXV	383532	384420	ethanol
YCL047C	15	384743	YOR029W	chrXV	384599	384935	ethanol
YCL047C	15	384743	YOR030W	chrXV	386824	388684	ethanol
YCL047C	15	384743	YOR031W	chrXV	389212	389422	ethanol
YCL047C	15	384743	YOR032C	chrXV	389770	391075	ethanol
YCL047C	15	384743	YOR032W-A	chrXV	392175	392376	ethanol
YCL047C	15	384743	YOR033C	chrXV	392415	394524	ethanol
YCL047C	15	407690	YOR035C	chrXV	397734	400104	ethanol
YCL047C	15	407690	YOR036W	chrXV	400347	401214	ethanol
YCL047C	15	407690	YOR037W	chrXV	401554	402655	ethanol
YCL047C	15	407690	YOR038C	chrXV	402760	405388	ethanol
YCL047C	15	407690	YOR039W	chrXV	405767	406544	ethanol
YCL047C	15	407690	YOR040W	chrXV	407063	407921	ethanol
YCL047C	15	407690	snR9	chrXV	407947	408134	ethanol
YCL047C	15	407690	YOR041C	chrXV	408357	408789	ethanol
YCL047C	15	407690	YOR042W	chrXV	408424	409660	ethanol
YCL047C	15	407690	snR62	chrXV	409764	409864	ethanol
YCL047C	15	407690	YOR043W	chrXV	410869	412330	ethanol
YCL047C	15	407690	YOR044W	chrXV	413006	413480	ethanol
YCL047C	15	407690	YOR045W	chrXV	413851	414037	ethanol
YCL047C	15	407690	YOR046C	chrXV	414458	415907	ethanol
YCL047C	15	407690	YOR047C	chrXV	416346	417681	ethanol
YBR280C	15	180961	YOL081W	chrXV	171069	180309	ethanol
YBR280C	15	180961	YOL080C	chrXV	180557	181427	ethanol
YBR280C	15	180961	YOL079W	chrXV	181056	181455	ethanol
YBR280C	15	180961	YOL078W	chrXV	181681	185212	ethanol
YBR280C	15	180961	YOL077W-A	chrXV	185437	185644	ethanol
YBR280C	15	180961	YOL077C	chrXV	185847	186723	ethanol
YBR280C	15	180961	YOL076W	chrXV	187023	189414	ethanol
YCL047C	15	438830	YOR055W	chrXV	429477	429912	ethanol
YCL047C	15	438830	YOR056C	chrXV	430246	431626	ethanol
YCL047C	15	438830	YOR057W	chrXV	432185	433373	ethanol
YCL047C	15	438830	YOR058C	chrXV	433687	436345	ethanol
YCL047C	15	438830	tK(UUU)O	chrXV	438642	438738	ethanol
YCL047C	15	438830	YOR059C	chrXV	438905	440258	ethanol
YCL047C	15	438830	YOR060C	chrXV	440389	441163	ethanol
YCL047C	15	438830	YOR061W	chrXV	441533	442553	ethanol
YCL047C	15	438830	YOR062C	chrXV	442724	443531	ethanol
YCL047C	15	438830	YOR063W	chrXV	444685	445849	ethanol
YCL047C	15	438830	YOR064C	chrXV	446078	446738	ethanol
YCL047C	15	438830	YOR065W	chrXV	447438	448368	ethanol
YDR026C	15	481586	YOR077W	chrXV	471898	472597	ethanol
YDR026C	15	481586	YOR078W	chrXV	472724	473369	ethanol
YDR026C	15	481586	YOR079C	chrXV	473474	474416	ethanol
YDR026C	15	481586	YOR080W	chrXV	474593	476792	ethanol
YDR026C	15	481586	YOR081C	chrXV	476938	479188	ethanol
YDR026C	15	481586	YOR082C	chrXV	479295	479637	ethanol
YDR026C	15	481586	YOR083W	chrXV	479532	480420	ethanol
YDR026C	15	481586	YOR084W	chrXV	480586	481750	ethanol
YDR026C	15	481586	YOR085W	chrXV	482032	483085	ethanol
YDR026C	15	481586	YOR086C	chrXV	483218	486779	ethanol
YDR026C	15	481586	tN(GUU)O2	chrXV	487438	487512	ethanol
YDR026C	15	481586	YOR087W	chrXV	487706	489734	ethanol
YDR026C	15	481586	YOR089C	chrXV	490195	490828	ethanol
YOL039W	4	45364	YDL233W	chrIV	36796	38173	ethanol
YOL039W	4	45364	YDL232W	chrIV	38486	38597	ethanol
YOL039W	4	45364	YDL231C	chrIV	38866	42244	ethanol
YOL039W	4	45364	YDL230W	chrIV	42699	43707	ethanol
YOL039W	4	45364	YDL229W	chrIV	44064	45906	ethanol
YOL039W	4	45364	YDL228C	chrIV	45276	45918	ethanol
YOL039W	4	45364	YDL227C	chrIV	46270	48031	ethanol
YOL039W	4	45364	YDL226C	chrIV	51114	52173	ethanol
YOL039W	4	45364	YDL225W	chrIV	52444	54100	ethanol
YOL039W	15	113251	YOL114C	chrXV	103316	103925	ethanol
YOL039W	15	113251	YOL113W	chrXV	104325	106293	ethanol
YOL039W	15	113251	YOL112W	chrXV	106709	108188	ethanol
YOL039W	15	113251	YOL111C	chrXV	108257	108896	ethanol
YOL039W	15	113251	YOL110W	chrXV	109175	109889	ethanol
YOL039W	15	113251	YOL109W	chrXV	110296	110638	ethanol
YOL039W	15	113251	tG(UCC)O	chrXV	110961	111033	ethanol
YOL039W	15	113251	YOL108C	chrXV	111430	111886	ethanol
YOL039W	15	113251	YOL107W	chrXV	112101	113130	ethanol
YOL039W	15	113251	YOL106W	chrXV	113225	113579	ethanol
YOL039W	15	113251	tT(AGU)O1	chrXV	113801	113874	ethanol
YOL039W	15	113251	YOL105C	chrXV	114137	115808	ethanol
YOL039W	15	113251	YOL104C	chrXV	116395	117454	ethanol
YOL039W	15	113251	YOL103W-A	chrXV	117999	119322	ethanol
YOL039W	15	141621	YOL099C	chrXV	132016	132508	ethanol
YOL039W	15	141621	YOL098C	chrXV	132724	135838	ethanol
YOL039W	15	141621	snR58	chrXV	136087	136183	ethanol
YOL039W	15	141621	YOL097W-A	chrXV	136219	136405	ethanol
YOL039W	15	141621	YOL097C	chrXV	136526	137825	ethanol
YOL039W	15	141621	YOL096C	chrXV	138106	139045	ethanol
YOL039W	15	141621	YOL095C	chrXV	139226	141347	ethanol
YOL039W	15	141621	YOL094C	chrXV	141583	142555	ethanol
YOL039W	15	141621	YOL093W	chrXV	142814	143696	ethanol
YOL039W	15	141621	YOL092W	chrXV	144203	145130	ethanol
YOL039W	15	141621	YOL091W	chrXV	145333	147163	ethanol
YOL039W	15	141621	YOL090W	chrXV	147381	150276	ethanol
YOL039W	15	174364	YOL083W	chrXV	165713	166952	ethanol
YOL039W	15	174364	YOL083C-A	chrXV	166460	166601	ethanol
YOL039W	15	174364	YOL082W	chrXV	168726	169974	ethanol
YOL039W	15	174364	YOL081W	chrXV	171069	180309	ethanol
YOL039W	15	174364	YOL080C	chrXV	180557	181427	ethanol
YOL039W	15	174364	YOL079W	chrXV	181056	181455	ethanol
YIL044C	11	484826	YKR019C	chrXI	476215	478063	ethanol
YIL044C	11	484826	YKR020W	chrXI	478337	478832	ethanol
YIL044C	11	484826	YKR021W	chrXI	479233	481981	ethanol
YIL044C	11	484826	YKR022C	chrXI	482170	483139	ethanol
YIL044C	11	484826	YKR023W	chrXI	483418	485011	ethanol
YIL044C	11	484826	YKR024C	chrXI	485143	487372	ethanol
YIL044C	11	484826	YKR025W	chrXI	487769	488618	ethanol
YIL044C	11	484826	YKR026C	chrXI	488737	489655	ethanol
YIL044C	11	484826	tR(ACG)K	chrXI	490967	491040	ethanol
YIL044C	11	484826	YKR027W	chrXI	491363	493661	ethanol
YIL044C	11	522777	tD(GUC)K	chrXI	513331	513403	ethanol
YIL044C	11	522777	YKR039W	chrXI	515062	516871	ethanol
YIL044C	11	522777	tA(AGC)K2	chrXI	517987	518060	ethanol
YIL044C	11	522777	YKR040C	chrXI	518062	518566	ethanol
YIL044C	11	522777	YKR041W	chrXI	518197	518950	ethanol
YIL044C	11	522777	YKR042W	chrXI	519526	520624	ethanol
YIL044C	11	522777	YKR043C	chrXI	520896	521712	ethanol
YIL044C	11	522777	YKR044W	chrXI	522014	523346	ethanol
YIL044C	11	522777	YKR045C	chrXI	523417	523969	ethanol
YIL044C	11	522777	YKR046C	chrXI	524222	525074	ethanol
YIL044C	11	522777	YKR047W	chrXI	525256	525562	ethanol
YIL044C	11	522777	YKR048C	chrXI	525386	526640	ethanol
YIL044C	11	522777	YKR049C	chrXI	526829	527231	ethanol
YIL044C	11	522777	YKR050W	chrXI	527814	530484	ethanol
YIL044C	11	522777	YKR051W	chrXI	530945	532202	ethanol
YIL044C	15	154177	YOL092W	chrXV	144203	145130	ethanol
YIL044C	15	154177	YOL091W	chrXV	145333	147163	ethanol
YIL044C	15	154177	YOL090W	chrXV	147381	150276	ethanol
YIL044C	15	154177	YOL089C	chrXV	150397	153490	ethanol
YIL044C	15	154177	YOL088C	chrXV	153911	154745	ethanol
YIL044C	15	154177	YOL087C	chrXV	155286	158637	ethanol
YIL044C	15	154177	YOL086W-A	chrXV	159172	159445	ethanol
YIL044C	15	154177	YOL086C	chrXV	159547	160594	ethanol
YIL044C	15	154177	YOL085W-A	chrXV	161578	161791	ethanol
YIL044C	15	154177	YOL085C	chrXV	161672	162014	ethanol
YIL044C	15	174364	YOL083W	chrXV	165713	166952	ethanol
YIL044C	15	174364	YOL083C-A	chrXV	166460	166601	ethanol
YIL044C	15	174364	YOL082W	chrXV	168726	169974	ethanol
YIL044C	15	174364	YOL081W	chrXV	171069	180309	ethanol
YIL044C	15	174364	YOL080C	chrXV	180557	181427	ethanol
YIL044C	15	174364	YOL079W	chrXV	181056	181455	ethanol
YBR280C	15	276475	YOL030W	chrXV	268186	269641	ethanol
YBR280C	15	276475	YOL029C	chrXV	269814	270420	ethanol
YBR280C	15	276475	YOL028C	chrXV	270632	271370	ethanol
YBR280C	15	276475	YOL027C	chrXV	272002	273724	ethanol
YBR280C	15	276475	YOL026C	chrXV	274011	274353	ethanol
YBR280C	15	276475	tS(GCU)O	chrXV	274672	274773	ethanol
YBR280C	15	276475	YOL025W	chrXV	274956	276939	ethanol
YBR280C	15	276475	YOL024W	chrXV	277085	277604	ethanol
YBR280C	15	276475	YOL023W	chrXV	278055	280086	ethanol
YBR280C	15	276475	YOL022C	chrXV	280271	281498	ethanol
YBR280C	15	276475	tG(GCC)O2	chrXV	282163	282234	ethanol
YBR280C	15	276475	YOL021C	chrXV	282420	285426	ethanol
YOR328W	1	187544	YAR023C	chrI	179280	179820	ethanol
YOR328W	1	187544	tL(CAA)A	chrI	181140	181254	ethanol
YOR328W	1	187544	tS(AGA)A	chrI	182521	182603	ethanol
YOR328W	1	187544	YAR027W	chrI	183769	184477	ethanol
YOR328W	1	187544	YAR028W	chrI	184891	185596	ethanol
YOR328W	1	187544	YAR029W	chrI	186320	186545	ethanol
YOR328W	1	187544	YAR030C	chrI	186511	186853	ethanol
YOR328W	1	187544	YAR031W	chrI	186835	187732	ethanol
YOR328W	1	187544	YAR033W	chrI	188106	188811	ethanol
YOR328W	1	187544	YAR035W	chrI	190192	192256	ethanol
YOR328W	1	187544	YAR035C-A	chrI	192336	192417	ethanol
YOR328W	1	187544	YAR042W	chrI	192618	196185	ethanol
YOR328W	12	824230	YLR342W-A	chrXII	815809	815983	ethanol
YOR328W	12	824230	YLR343W	chrXII	816093	817761	ethanol
YOR328W	12	824230	tR(CCG)L	chrXII	818608	818680	ethanol
YOR328W	12	824230	YLR344W	chrXII	819311	820142	ethanol
YOR328W	12	824230	YLR345W	chrXII	820510	822040	ethanol
YOR328W	12	824230	YLR346C	chrXII	822286	822592	ethanol
YOR328W	12	824230	YLR347C	chrXII	823827	826413	ethanol
YOR328W	12	824230	YLR347W-A	chrXII	824788	824929	ethanol
YOR328W	12	824230	YLR348C	chrXII	826976	827873	ethanol
YOR328W	12	824230	YLR349W	chrXII	827520	828027	ethanol
YOR328W	12	824230	YLR350W	chrXII	828729	829380	ethanol
YOR328W	12	824230	YLR351C	chrXII	829488	830364	ethanol
YOR328W	12	824230	YLR352W	chrXII	831115	833539	ethanol
YOR328W	14	582954	YNL033W	chrXIV	572998	573853	ethanol
YOR328W	14	582954	YNL032W	chrXIV	574505	575351	ethanol
YOR328W	14	582954	YNL031C	chrXIV	575639	576050	ethanol
YOR328W	14	582954	YNL030W	chrXIV	576726	577038	ethanol
YOR328W	14	582954	YNL029C	chrXIV	577204	578773	ethanol
YOR328W	14	582954	YNL028W	chrXIV	578678	578996	ethanol
YOR328W	14	582954	YNL027W	chrXIV	579579	581616	ethanol
YOR328W	14	582954	YNL026W	chrXIV	581919	583374	ethanol
YOR328W	14	582954	YNL025C	chrXIV	584319	585291	ethanol
YOR328W	14	582954	NME1	chrXIV	585586	585926	ethanol
YOR328W	14	582954	snR66	chrXIV	586089	586175	ethanol
YOR328W	14	582954	YNL024C-A	chrXIV	586601	586820	ethanol
YOR328W	14	582954	YNL024C	chrXIV	587106	587847	ethanol
YOR328W	14	582954	YNL023C	chrXIV	588262	591160	ethanol
YOR328W	14	582954	YNL022C	chrXIV	591426	592899	ethanol
YOR328W	15	446514	tK(UUU)O	chrXV	438642	438738	ethanol
YOR328W	15	446514	YOR059C	chrXV	438905	440258	ethanol
YOR328W	15	446514	YOR060C	chrXV	440389	441163	ethanol
YOR328W	15	446514	YOR061W	chrXV	441533	442553	ethanol
YOR328W	15	446514	YOR062C	chrXV	442724	443531	ethanol
YOR328W	15	446514	YOR063W	chrXV	444685	445849	ethanol
YOR328W	15	446514	YOR064C	chrXV	446078	446738	ethanol
YOR328W	15	446514	YOR065W	chrXV	447438	448368	ethanol
YOR328W	15	446514	YOR066W	chrXV	449435	451325	ethanol
YOR328W	15	446514	YOR067C	chrXV	451728	453462	ethanol
YOR328W	15	446514	YOR069W	chrXV	453767	455795	ethanol
YOR328W	15	446514	YOR068C	chrXV	453868	454213	ethanol
YDR115W	13	371857	YMR046W-A	chrXIII	362701	362830	ethanol
YDR115W	13	371857	tH(GUG)M	chrXIII	363063	363135	ethanol
YDR115W	13	371857	YMR047C	chrXIII	363363	366705	ethanol
YDR115W	13	371857	YMR048W	chrXIII	366980	367934	ethanol
YDR115W	13	371857	YMR049C	chrXIII	368093	370517	ethanol
YDR115W	13	371857	tV(AAC)M1	chrXIII	372444	372518	ethanol
YDR115W	13	371857	YMR050C	chrXIII	373056	378325	ethanol
YDR115W	13	371857	YMR051C	chrXIII	377002	378325	ethanol
YDR115W	13	371857	tW(CCA)M	chrXIII	379302	379408	ethanol
YDR115W	13	371857	YMR052W	chrXIII	379585	380200	ethanol
YDR115W	13	371857	YMR052C-A	chrXIII	380068	380434	ethanol
YLR170C	15	496730	tN(GUU)O2	chrXV	487438	487512	ethanol
YLR170C	15	496730	YOR087W	chrXV	487706	489734	ethanol
YLR170C	15	496730	YOR089C	chrXV	490195	490828	ethanol
YLR170C	15	496730	YOR090C	chrXV	491122	492841	ethanol
YLR170C	15	496730	YOR091W	chrXV	493432	494470	ethanol
YLR170C	15	496730	YOR092W	chrXV	495126	496968	ethanol
YLR170C	15	496730	YOR093C	chrXV	497505	502452	ethanol
YLR170C	15	496730	YOR094W	chrXV	502794	503346	ethanol
YLR170C	15	496730	YOR095C	chrXV	503551	504328	ethanol
YAL043C	15	461694	YOR067C	chrXV	451728	453462	ethanol
YAL043C	15	461694	YOR069W	chrXV	453767	455795	ethanol
YAL043C	15	461694	YOR068C	chrXV	453868	454213	ethanol
YAL043C	15	461694	YOR070C	chrXV	455906	457820	ethanol
YAL043C	15	461694	YOR071C	chrXV	459479	461276	ethanol
YAL043C	15	461694	YOR072W	chrXV	461501	461816	ethanol
YAL043C	15	461694	YOR072W-A	chrXV	461790	462039	ethanol
YAL043C	15	461694	tP(UGG)O2	chrXV	464449	464551	ethanol
YAL043C	15	461694	YOR072W-B	chrXV	464468	464630	ethanol
YAL043C	15	461694	YOR073W	chrXV	464770	466543	ethanol
YAL043C	15	461694	YOR074C	chrXV	466674	467589	ethanol
YAL043C	15	461694	YOR073W-A	chrXV	467389	467623	ethanol
YAL043C	15	461694	YOR075W	chrXV	468211	469252	ethanol
YAL043C	15	461694	YOR076C	chrXV	469376	471620	ethanol
YJR073C	2	555596	YBR152W	chrII	546375	547251	ethanol
YJR073C	2	555596	YBR153W	chrII	547459	548194	ethanol
YJR073C	2	555596	YBR154C	chrII	548361	549009	ethanol
YJR073C	2	555596	YBR155W	chrII	549770	550928	ethanol
YJR073C	2	555596	YBR156C	chrII	551103	553200	ethanol
YJR073C	2	555596	YBR157C	chrII	553542	554310	ethanol
YJR073C	2	555596	YBR158W	chrII	556548	558198	ethanol
YJR073C	2	555596	YBR159W	chrII	558684	559728	ethanol
YJR073C	2	555596	YBR160W	chrII	560077	560974	ethanol
YJR073C	2	555596	YBR161W	chrII	561633	562764	ethanol
YJR073C	2	555596	YBR162C	chrII	563202	564570	ethanol
YJR073C	2	555596	YBR162W-A	chrII	565230	565428	ethanol
YJR073C	2	582419	YBR169C	chrII	573914	575996	ethanol
YJR073C	2	582419	YBR170C	chrII	576343	578086	ethanol
YJR073C	2	582419	YBR171W	chrII	578363	578984	ethanol
YJR073C	2	582419	YBR172C	chrII	579149	581372	ethanol
YJR073C	2	582419	YBR173C	chrII	581725	582172	ethanol
YJR073C	2	582419	YBR174C	chrII	582337	582652	ethanol
YJR073C	2	582419	YBR175W	chrII	582407	583355	ethanol
YJR073C	2	582419	YBR176W	chrII	583719	584658	ethanol
YJR073C	2	582419	YBR177C	chrII	584806	586162	ethanol
YJR073C	2	582419	YBR178W	chrII	586070	586445	ethanol
YJR073C	2	582419	YBR179C	chrII	586546	589114	ethanol
YJR073C	2	582419	YBR180W	chrII	589740	591459	ethanol
YJR073C	2	603790	YBR182C-A	chrII	595360	595555	ethanol
YJR073C	2	603790	YBR183W	chrII	596114	597065	ethanol
YJR073C	2	603790	YBR184W	chrII	597362	598934	ethanol
YJR073C	2	603790	YBR185C	chrII	599122	599959	ethanol
YJR073C	2	603790	YBR186W	chrII	600552	602360	ethanol
YJR073C	2	603790	YBR187W	chrII	602633	603476	ethanol
YJR073C	2	603790	YBR188C	chrII	603684	604107	ethanol
YJR073C	2	603790	YBR189W	chrII	604507	605508	ethanol
YJR073C	2	603790	YBR190W	chrII	605965	606277	ethanol
YJR073C	2	603790	YBR191W	chrII	606269	607140	ethanol
YJR073C	2	603790	YBR191W-A	chrII	607148	607223	ethanol
YJR073C	2	603790	YBR192W	chrII	607651	608785	ethanol
YJR073C	2	603790	YBR193C	chrII	609081	609753	ethanol
YJR073C	2	603790	YBR194W	chrII	610037	610409	ethanol
YJR073C	2	603790	YBR195C	chrII	610613	611882	ethanol
YNL135C	14	330365	YNL166C	chrXIV	322218	323565	ethanol
YNL135C	14	330365	YNL165W	chrXIV	323831	325052	ethanol
YNL135C	14	330365	YNL164C	chrXIV	325264	326320	ethanol
YNL135C	14	330365	YNL163C	chrXIV	326740	330073	ethanol
YNL135C	14	330365	YNL162W-A	chrXIV	330328	330547	ethanol
YNL135C	14	330365	YNL162W	chrXIV	331321	332154	ethanol
YNL135C	14	330365	YNL161W	chrXIV	332596	334867	ethanol
YNL135C	14	330365	YNL160W	chrXIV	336544	337609	ethanol
YNL135C	14	330365	YNL159C	chrXIV	338477	339347	ethanol
YNL135C	14	330365	YNL158W	chrXIV	339611	340208	ethanol
YJR073C	2	628224	YBR199W	chrII	618908	620303	ethanol
YJR073C	2	628224	YBR200W	chrII	620871	622527	ethanol
YJR073C	2	628224	YBR200W-A	chrII	622982	623147	ethanol
YJR073C	2	628224	YBR201W	chrII	623575	624211	ethanol
YJR073C	2	628224	YBR201C-A	chrII	624492	624696	ethanol
YJR073C	2	628224	YBR202W	chrII	625771	628309	ethanol
YJR073C	2	628224	YBR203W	chrII	629167	631942	ethanol
YJR073C	2	628224	YBR204C	chrII	632253	633381	ethanol
YJR073C	2	628224	YBR205W	chrII	633621	634836	ethanol
YJR073C	2	628224	YBR206W	chrII	634600	634924	ethanol
YJR073C	2	628224	YBR207W	chrII	635145	636543	ethanol
YJR073C	11	531561	YKR044W	chrXI	522014	523346	ethanol
YJR073C	11	531561	YKR045C	chrXI	523417	523969	ethanol
YJR073C	11	531561	YKR046C	chrXI	524222	525074	ethanol
YJR073C	11	531561	YKR047W	chrXI	525256	525562	ethanol
YJR073C	11	531561	YKR048C	chrXI	525386	526640	ethanol
YJR073C	11	531561	YKR049C	chrXI	526829	527231	ethanol
YJR073C	11	531561	YKR050W	chrXI	527814	530484	ethanol
YJR073C	11	531561	YKR051W	chrXI	530945	532202	ethanol
YJR073C	11	531561	YKR052C	chrXI	532549	533464	ethanol
YJR073C	11	531561	YKR053C	chrXI	534066	535281	ethanol
YJR073C	11	556730	YKR055W	chrXI	548215	549091	ethanol
YJR073C	11	556730	YKR056W	chrXI	549447	551367	ethanol
YJR073C	11	556730	YKR057W	chrXI	551656	552242	ethanol
YJR073C	11	556730	YKR058W	chrXI	552769	554620	ethanol
YJR073C	11	556730	YKR059W	chrXI	554986	556174	ethanol
YJR073C	11	556730	YKR060W	chrXI	556517	557342	ethanol
YJR073C	11	556730	YKR061W	chrXI	557676	558954	ethanol
YJR073C	11	556730	snR42	chrXI	559015	559366	ethanol
YJR073C	11	556730	YKR062W	chrXI	559665	560652	ethanol
YJR073C	11	556730	YKR063C	chrXI	560788	562297	ethanol
YJR073C	11	556730	YKR064W	chrXI	562546	565138	ethanol
YJR073C	11	556730	YKR065C	chrXI	565298	565892	ethanol
YNL135C	14	371953	YNL138W-A	chrXIV	366032	366412	ethanol
YNL135C	14	371953	YNL138W	chrXIV	366740	368321	ethanol
YNL135C	14	371953	YNL137C	chrXIV	368594	370055	ethanol
YNL135C	14	371953	YNL136W	chrXIV	370367	371645	ethanol
YNL135C	14	371953	YNL135C	chrXIV	371881	372226	ethanol
YNL135C	14	371953	YNL134C	chrXIV	372450	373581	ethanol
YNL135C	14	371953	YNL133C	chrXIV	374170	374692	ethanol
YNL135C	14	371953	tF(GAA)N	chrXIV	374868	374959	ethanol
YNL135C	14	371953	YNL132W	chrXIV	375320	378491	ethanol
YNL135C	14	371953	YNL131W	chrXIV	378766	379225	ethanol
YNL135C	14	371953	YNL130C	chrXIV	379557	380831	ethanol
YNL135C	14	371953	YNL130C-A	chrXIV	381244	381391	ethanol
YNL135C	14	412269	YNL118C	chrXIV	402651	405564	ethanol
YNL135C	14	412269	YNL117W	chrXIV	406357	408022	ethanol
YNL135C	14	412269	YNL116W	chrXIV	408340	409909	ethanol
YNL135C	14	412269	YNL115C	chrXIV	410118	412053	ethanol
YNL135C	14	412269	YNL114C	chrXIV	412683	413055	ethanol
YNL135C	14	412269	YNL113W	chrXIV	412770	413199	ethanol
YNL135C	14	412269	YNL112W	chrXIV	413638	416281	ethanol
YNL135C	14	412269	YNL111C	chrXIV	416939	417302	ethanol
YNL135C	14	412269	YNL110C	chrXIV	417825	418488	ethanol
YNL135C	14	412269	YNL109W	chrXIV	418963	419509	ethanol
YNL135C	14	412269	YNL108C	chrXIV	419013	419826	ethanol
YNL135C	14	412269	YNL107W	chrXIV	420097	420778	ethanol
YNL135C	14	705559	YNR038W	chrXIV	695594	697484	ethanol
YNL135C	14	705559	YNR039C	chrXIV	697613	699431	ethanol
YNL135C	14	705559	YNR040W	chrXIV	699689	700460	ethanol
YNL135C	14	705559	YNR041C	chrXIV	700540	701659	ethanol
YNL135C	14	705559	YNR042W	chrXIV	701237	701666	ethanol
YNL135C	14	705559	YNR043W	chrXIV	701894	703085	ethanol
YNL135C	14	705559	YNR044W	chrXIV	703698	705876	ethanol
YNL135C	14	705559	YNR045W	chrXIV	706138	707608	ethanol
YNL135C	14	705559	YNR046W	chrXIV	707787	708195	ethanol
YNL135C	14	705559	YNR047W	chrXIV	708522	711204	ethanol
YNL135C	14	705559	YNR048W	chrXIV	711629	712811	ethanol
YNL135C	14	705559	YNR049C	chrXIV	713022	713655	ethanol
YNL135C	14	705559	YNR050C	chrXIV	714047	715388	ethanol
YER109C	5	395442	YER112W	chrV	387231	387795	ethanol
YER109C	5	395442	YER113C	chrV	387931	390052	ethanol
YER109C	5	395442	YER114C	chrV	390589	393712	ethanol
YER109C	5	395442	YER115C	chrV	394291	394867	ethanol
YER109C	5	395442	YER116C	chrV	395347	396172	ethanol
YER109C	5	395442	YER117W	chrV	396768	397653	ethanol
YER109C	5	395442	YER118C	chrV	397951	399055	ethanol
YER109C	5	395442	YER119C	chrV	399495	400842	ethanol
YER109C	5	395442	YER119C-A	chrV	400866	401238	ethanol
YER109C	5	395442	YER120W	chrV	401134	401869	ethanol
YER109C	5	395442	YER121W	chrV	402374	402719	ethanol
YER109C	5	395442	YER122C	chrV	402870	404352	ethanol
YOL010W	3	209932	YCR040W	chrIII	200441	200969	ethanol
YOL010W	3	209932	YCR041W	chrIII	200910	201243	ethanol
YOL010W	3	209932	YCR042C	chrIII	201173	205397	ethanol
YOL010W	3	209932	YCR043C	chrIII	206260	206644	ethanol
YOL010W	3	209932	YCR044C	chrIII	206876	207950	ethanol
YOL010W	3	209932	YCR045C	chrIII	208134	209610	ethanol
YOL010W	3	209932	YCR045W-A	chrIII	208750	209101	ethanol
YOL010W	3	209932	YCR046C	chrIII	209913	210423	ethanol
YOL010W	3	209932	YCR047C	chrIII	210717	211545	ethanol
YOL010W	3	209932	YCR047W-A	chrIII	211300	211507	ethanol
YOL010W	3	209932	YCR049C	chrIII	211870	212317	ethanol
YOL010W	3	209932	YCR048W	chrIII	211928	213761	ethanol
YOL010W	3	209932	YCR050C	chrIII	213463	213772	ethanol
YOL010W	3	209932	YCR051W	chrIII	214070	214739	ethanol
YOL010W	3	209932	YCR052W	chrIII	214993	216445	ethanol
YOL010W	3	209932	YCR053W	chrIII	216696	218241	ethanol
YOL010W	15	141633	YOL099C	chrXV	132016	132508	ethanol
YOL010W	15	141633	YOL098C	chrXV	132724	135838	ethanol
YOL010W	15	141633	snR58	chrXV	136087	136183	ethanol
YOL010W	15	141633	YOL097W-A	chrXV	136219	136405	ethanol
YOL010W	15	141633	YOL097C	chrXV	136526	137825	ethanol
YOL010W	15	141633	YOL096C	chrXV	138106	139045	ethanol
YOL010W	15	141633	YOL095C	chrXV	139226	141347	ethanol
YOL010W	15	141633	YOL094C	chrXV	141583	142555	ethanol
YOL010W	15	141633	YOL093W	chrXV	142814	143696	ethanol
YOL010W	15	141633	YOL092W	chrXV	144203	145130	ethanol
YOL010W	15	141633	YOL091W	chrXV	145333	147163	ethanol
YOL010W	15	141633	YOL090W	chrXV	147381	150276	ethanol
YOL010W	15	174364	YOL083W	chrXV	165713	166952	ethanol
YOL010W	15	174364	YOL083C-A	chrXV	166460	166601	ethanol
YOL010W	15	174364	YOL082W	chrXV	168726	169974	ethanol
YOL010W	15	174364	YOL081W	chrXV	171069	180309	ethanol
YOL010W	15	174364	YOL080C	chrXV	180557	181427	ethanol
YOL010W	15	174364	YOL079W	chrXV	181056	181455	ethanol
YHL004W	13	379981	tV(AAC)M1	chrXIII	372444	372518	ethanol
YHL004W	13	379981	YMR050C	chrXIII	373056	378325	ethanol
YHL004W	13	379981	YMR051C	chrXIII	377002	378325	ethanol
YHL004W	13	379981	tW(CCA)M	chrXIII	379302	379408	ethanol
YHL004W	13	379981	YMR052W	chrXIII	379585	380200	ethanol
YHL004W	13	379981	YMR052C-A	chrXIII	380068	380434	ethanol
YHL004W	13	379981	YMR053C	chrXIII	380345	382898	ethanol
YHL004W	13	379981	YMR054W	chrXIII	383302	385975	ethanol
YHL004W	13	379981	YMR055C	chrXIII	386100	387021	ethanol
YHL004W	13	379981	YMR056C	chrXIII	387314	388244	ethanol
YHL004W	13	379981	YMR057C	chrXIII	388358	388730	ethanol
YHL004W	14	486861	YNL080C	chrXIV	476931	478032	ethanol
YHL004W	14	486861	YNL079C	chrXIV	478565	479165	ethanol
YHL004W	14	486861	YNL078W	chrXIV	479767	480991	ethanol
YHL004W	14	486861	YNL077W	chrXIV	481390	482977	ethanol
YHL004W	14	486861	YNL076W	chrXIV	483555	485310	ethanol
YHL004W	14	486861	YNL075W	chrXIV	485606	486479	ethanol
YHL004W	14	486861	YNL074C	chrXIV	486765	488124	ethanol
YHL004W	14	486861	YNL073W	chrXIV	488385	490116	ethanol
YHL004W	14	486861	YNL072W	chrXIV	490316	491240	ethanol
YHL004W	14	486861	YNL071W	chrXIV	491522	492971	ethanol
YHL004W	14	486861	YNL070W	chrXIV	493365	493548	ethanol
YHL004W	14	486861	YNL069C	chrXIV	493955	495001	ethanol
YPL023C	15	461694	YOR067C	chrXV	451728	453462	ethanol
YPL023C	15	461694	YOR069W	chrXV	453767	455795	ethanol
YPL023C	15	461694	YOR068C	chrXV	453868	454213	ethanol
YPL023C	15	461694	YOR070C	chrXV	455906	457820	ethanol
YPL023C	15	461694	YOR071C	chrXV	459479	461276	ethanol
YPL023C	15	461694	YOR072W	chrXV	461501	461816	ethanol
YPL023C	15	461694	YOR072W-A	chrXV	461790	462039	ethanol
YPL023C	15	461694	tP(UGG)O2	chrXV	464449	464551	ethanol
YPL023C	15	461694	YOR072W-B	chrXV	464468	464630	ethanol
YPL023C	15	461694	YOR073W	chrXV	464770	466543	ethanol
YPL023C	15	461694	YOR074C	chrXV	466674	467589	ethanol
YPL023C	15	461694	YOR073W-A	chrXV	467389	467623	ethanol
YPL023C	15	461694	YOR075W	chrXV	468211	469252	ethanol
YPL023C	15	461694	YOR076C	chrXV	469376	471620	ethanol
YCR046C	13	371857	YMR046W-A	chrXIII	362701	362830	ethanol
YCR046C	13	371857	tH(GUG)M	chrXIII	363063	363135	ethanol
YCR046C	13	371857	YMR047C	chrXIII	363363	366705	ethanol
YCR046C	13	371857	YMR048W	chrXIII	366980	367934	ethanol
YCR046C	13	371857	YMR049C	chrXIII	368093	370517	ethanol
YCR046C	13	371857	tV(AAC)M1	chrXIII	372444	372518	ethanol
YCR046C	13	371857	YMR050C	chrXIII	373056	378325	ethanol
YCR046C	13	371857	YMR051C	chrXIII	377002	378325	ethanol
YCR046C	13	371857	tW(CCA)M	chrXIII	379302	379408	ethanol
YCR046C	13	371857	YMR052W	chrXIII	379585	380200	ethanol
YCR046C	13	371857	YMR052C-A	chrXIII	380068	380434	ethanol
YCR046C	14	449639	YNL097C-B	chrXIV	440796	440919	ethanol
YCR046C	14	449639	YNL097C	chrXIV	441365	442358	ethanol
YCR046C	14	449639	YNL097W-A	chrXIV	441430	441586	ethanol
YCR046C	14	449639	tL(CAA)N	chrXIV	443005	443119	ethanol
YCR046C	14	449639	YNL096C	chrXIV	443397	444315	ethanol
YCR046C	14	449639	YNL095C	chrXIV	444911	446840	ethanol
YCR046C	14	449639	YNL094W	chrXIV	447610	449374	ethanol
YCR046C	14	449639	YNL093W	chrXIV	449867	450530	ethanol
YCR046C	14	449639	YNL092W	chrXIV	450870	452073	ethanol
YCR046C	14	449639	YNL091W	chrXIV	452407	456130	ethanol
YCR046C	14	449639	YNL090W	chrXIV	456564	457143	ethanol
YCR046C	14	449639	YNL089C	chrXIV	456692	457169	ethanol
YBR197C	2	519049	YBR137W	chrII	513043	513583	ethanol
YBR197C	2	519049	YBR138C	chrII	513761	515336	ethanol
YBR197C	2	519049	YBR139W	chrII	515663	517190	ethanol
YBR197C	2	519049	YBR140C	chrII	517349	526628	ethanol
YBR197C	2	519049	YBR141C	chrII	527024	528038	ethanol
YBR197C	2	519049	YBR141W-A	chrII	527166	527262	ethanol
YBR197C	2	562409	YBR157C	chrII	553542	554310	ethanol
YBR197C	2	562409	YBR158W	chrII	556548	558198	ethanol
YBR197C	2	562409	YBR159W	chrII	558684	559728	ethanol
YBR197C	2	562409	YBR160W	chrII	560077	560974	ethanol
YBR197C	2	562409	YBR161W	chrII	561633	562764	ethanol
YBR197C	2	562409	YBR162C	chrII	563202	564570	ethanol
YBR197C	2	562409	YBR162W-A	chrII	565230	565428	ethanol
YBR197C	2	562409	YBR163W	chrII	565722	567480	ethanol
YBR197C	2	562409	YBR164C	chrII	567874	568426	ethanol
YBR197C	2	562409	YBR165W	chrII	568851	569685	ethanol
YBR197C	2	562409	YBR166C	chrII	569841	571200	ethanol
YBR197C	2	562409	YBR167C	chrII	571467	571890	ethanol
YER109C	5	426429	YER129W	chrV	417280	420709	ethanol
YER109C	5	426429	YER130C	chrV	421114	422446	ethanol
YER109C	5	426429	YER131W	chrV	423951	424311	ethanol
YER109C	5	426429	snR4	chrV	424697	424883	ethanol
YER109C	5	426429	YER132C	chrV	425187	430449	ethanol
YER109C	5	426429	snR52	chrV	431128	431220	ethanol
YER109C	5	426429	YER133W	chrV	432494	433958	ethanol
YER109C	5	426429	tH(GUG)E2	chrV	434540	434612	ethanol
YER109C	5	426429	tK(CUU)E2	chrV	435751	435824	ethanol
YBR197C	2	608310	YBR185C	chrII	599122	599959	ethanol
YBR197C	2	608310	YBR186W	chrII	600552	602360	ethanol
YBR197C	2	608310	YBR187W	chrII	602633	603476	ethanol
YBR197C	2	608310	YBR188C	chrII	603684	604107	ethanol
YBR197C	2	608310	YBR189W	chrII	604507	605508	ethanol
YBR197C	2	608310	YBR190W	chrII	605965	606277	ethanol
YBR197C	2	608310	YBR191W	chrII	606269	607140	ethanol
YBR197C	2	608310	YBR191W-A	chrII	607148	607223	ethanol
YBR197C	2	608310	YBR192W	chrII	607651	608785	ethanol
YBR197C	2	608310	YBR193C	chrII	609081	609753	ethanol
YBR197C	2	608310	YBR194W	chrII	610037	610409	ethanol
YBR197C	2	608310	YBR195C	chrII	610613	611882	ethanol
YBR197C	2	608310	YBR196C	chrII	612235	613900	ethanol
YBR197C	2	608310	YBR196C-A	chrII	614023	614173	ethanol
YBR197C	2	608310	YBR196C-B	chrII	614525	614630	ethanol
YBR197C	2	608310	YBR197C	chrII	615202	615856	ethanol
YBR197C	2	667083	YBR217W	chrII	657831	658392	ethanol
YBR197C	2	667083	YBR218C	chrII	658706	662249	ethanol
YBR197C	2	667083	YBR219C	chrII	662498	663303	ethanol
YBR197C	2	667083	YBR220C	chrII	662994	664677	ethanol
YBR197C	2	667083	YBR221C	chrII	665152	666253	ethanol
YBR197C	2	667083	YBR221W-A	chrII	666537	666642	ethanol
YBR197C	2	667083	YBR222C	chrII	666719	668351	ethanol
YBR197C	2	667083	YBR223C	chrII	668662	670297	ethanol
YBR197C	2	667083	YBR223W-A	chrII	668720	668840	ethanol
YBR197C	2	667083	YBR224W	chrII	670124	670640	ethanol
YBR197C	2	667083	YBR225W	chrII	670626	673329	ethanol
YBR197C	2	667083	YBR226C	chrII	673154	673565	ethanol
YBR197C	2	667083	YBR227C	chrII	673571	675134	ethanol
YBR197C	2	667083	YBR228W	chrII	675312	676227	ethanol
YBR197C	4	33214	YDL239C	chrIV	26402	28775	ethanol
YBR197C	4	33214	YDL238C	chrIV	28984	30454	ethanol
YBR197C	4	33214	YDL237W	chrIV	30656	31829	ethanol
YBR197C	4	33214	YDL236W	chrIV	32295	33234	ethanol
YBR197C	4	33214	YDL235C	chrIV	33414	33918	ethanol
YBR197C	4	33214	YDL234C	chrIV	34236	36477	ethanol
YBR197C	4	33214	YDL233W	chrIV	36796	38173	ethanol
YBR197C	4	33214	YDL232W	chrIV	38486	38597	ethanol
YBR197C	4	33214	YDL231C	chrIV	38866	42244	ethanol
YIL166C	1	74577	YAL040C	chrI	65777	67520	ethanol
YIL166C	1	74577	YAL039C	chrI	68715	69525	ethanol
YIL166C	1	74577	YAL038W	chrI	71785	73288	ethanol
YIL166C	1	74577	YAL037C-B	chrI	72325	73300	ethanol
YIL166C	1	74577	YAL037C-A	chrI	73425	73518	ethanol
YIL166C	1	74577	YAL037W	chrI	74019	74823	ethanol
YIL166C	1	74577	YAL036C	chrI	75042	76152	ethanol
YIL166C	1	74577	YAL035W	chrI	76426	79435	ethanol
YIL166C	1	74577	YAL034C-B	chrI	79488	79842	ethanol
YIL166C	1	74577	YAL034W-A	chrI	79717	80587	ethanol
YIL166C	1	74577	YAL034C	chrI	80709	81951	ethanol
YIL166C	1	74577	YAL033W	chrI	82705	83227	ethanol
YIL166C	1	74577	YAL032C	chrI	83334	84474	ethanol
YIL166C	9	46561	YIL163C	chrIX	36898	37252	ethanol
YIL166C	9	46561	YIL162W	chrIX	37384	38983	ethanol
YIL166C	9	46561	YIL161W	chrIX	39432	40140	ethanol
YIL166C	9	46561	YIL160C	chrIX	40190	41444	ethanol
YIL166C	9	46561	YIL159W	chrIX	41824	45952	ethanol
YIL166C	9	46561	YIL158W	chrIX	46200	46815	ethanol
YIL166C	9	46561	YIL157C	chrIX	46948	47542	ethanol
YIL166C	9	46561	YIL156W-A	chrIX	47291	47693	ethanol
YIL166C	9	46561	YIL156W-B	chrIX	47689	47973	ethanol
YIL166C	9	46561	YIL156W	chrIX	48090	51306	ethanol
YIL166C	9	46561	YIL155C	chrIX	51758	53708	ethanol
YIL166C	9	46561	YIL154C	chrIX	53980	55021	ethanol
YIL166C	9	46561	YIL153W	chrIX	55197	56379	ethanol
YIL166C	9	88155	YIL143C	chrIX	80509	83041	ethanol
YIL166C	9	88155	YIL142C-A	chrIX	83207	83540	ethanol
YIL166C	9	88155	YIL142W	chrIX	83301	84885	ethanol
YIL166C	9	88155	YIL141W	chrIX	85052	85442	ethanol
YIL166C	9	88155	YIL140W	chrIX	85365	87837	ethanol
YIL166C	9	88155	YIL139C	chrIX	87978	88716	ethanol
YIL166C	9	88155	YIL138C	chrIX	89229	89715	ethanol
YIL166C	9	88155	YIL137C	chrIX	89947	92788	ethanol
YIL166C	9	88155	YIL136W	chrIX	93618	94800	ethanol
YIL166C	9	88155	YIL135C	chrIX	95064	96375	ethanol
YIL166C	9	88155	YIL134C-A	chrIX	96521	96725	ethanol
YIL166C	9	88155	snR68	chrIX	97110	97246	ethanol
YJR133W	2	555787	YBR152W	chrII	546375	547251	ethanol
YJR133W	2	555787	YBR153W	chrII	547459	548194	ethanol
YJR133W	2	555787	YBR154C	chrII	548361	549009	ethanol
YJR133W	2	555787	YBR155W	chrII	549770	550928	ethanol
YJR133W	2	555787	YBR156C	chrII	551103	553200	ethanol
YJR133W	2	555787	YBR157C	chrII	553542	554310	ethanol
YJR133W	2	555787	YBR158W	chrII	556548	558198	ethanol
YJR133W	2	555787	YBR159W	chrII	558684	559728	ethanol
YJR133W	2	555787	YBR160W	chrII	560077	560974	ethanol
YJR133W	2	555787	YBR161W	chrII	561633	562764	ethanol
YJR133W	2	555787	YBR162C	chrII	563202	564570	ethanol
YJR133W	2	555787	YBR162W-A	chrII	565230	565428	ethanol
YJR133W	2	582419	YBR169C	chrII	573914	575996	ethanol
YJR133W	2	582419	YBR170C	chrII	576343	578086	ethanol
YJR133W	2	582419	YBR171W	chrII	578363	578984	ethanol
YJR133W	2	582419	YBR172C	chrII	579149	581372	ethanol
YJR133W	2	582419	YBR173C	chrII	581725	582172	ethanol
YJR133W	2	582419	YBR174C	chrII	582337	582652	ethanol
YJR133W	2	582419	YBR175W	chrII	582407	583355	ethanol
YJR133W	2	582419	YBR176W	chrII	583719	584658	ethanol
YJR133W	2	582419	YBR177C	chrII	584806	586162	ethanol
YJR133W	2	582419	YBR178W	chrII	586070	586445	ethanol
YJR133W	2	582419	YBR179C	chrII	586546	589114	ethanol
YJR133W	2	582419	YBR180W	chrII	589740	591459	ethanol
YJR133W	2	615927	YBR190W	chrII	605965	606277	ethanol
YJR133W	2	615927	YBR191W	chrII	606269	607140	ethanol
YJR133W	2	615927	YBR191W-A	chrII	607148	607223	ethanol
YJR133W	2	615927	YBR192W	chrII	607651	608785	ethanol
YJR133W	2	615927	YBR193C	chrII	609081	609753	ethanol
YJR133W	2	615927	YBR194W	chrII	610037	610409	ethanol
YJR133W	2	615927	YBR195C	chrII	610613	611882	ethanol
YJR133W	2	615927	YBR196C	chrII	612235	613900	ethanol
YJR133W	2	615927	YBR196C-A	chrII	614023	614173	ethanol
YJR133W	2	615927	YBR196C-B	chrII	614525	614630	ethanol
YJR133W	2	615927	YBR197C	chrII	615202	615856	ethanol
YJR133W	2	615927	YBR198C	chrII	616126	618523	ethanol
YJR133W	2	615927	YBR199W	chrII	618908	620303	ethanol
YJR133W	2	615927	YBR200W	chrII	620871	622527	ethanol
YJR133W	2	615927	YBR200W-A	chrII	622982	623147	ethanol
YJR133W	2	615927	YBR201W	chrII	623575	624211	ethanol
YJR133W	2	615927	YBR201C-A	chrII	624492	624696	ethanol
YJR133W	13	371857	YMR046W-A	chrXIII	362701	362830	ethanol
YJR133W	13	371857	tH(GUG)M	chrXIII	363063	363135	ethanol
YJR133W	13	371857	YMR047C	chrXIII	363363	366705	ethanol
YJR133W	13	371857	YMR048W	chrXIII	366980	367934	ethanol
YJR133W	13	371857	YMR049C	chrXIII	368093	370517	ethanol
YJR133W	13	371857	tV(AAC)M1	chrXIII	372444	372518	ethanol
YJR133W	13	371857	YMR050C	chrXIII	373056	378325	ethanol
YJR133W	13	371857	YMR051C	chrXIII	377002	378325	ethanol
YJR133W	13	371857	tW(CCA)M	chrXIII	379302	379408	ethanol
YJR133W	13	371857	YMR052W	chrXIII	379585	380200	ethanol
YJR133W	13	371857	YMR052C-A	chrXIII	380068	380434	ethanol
YDR532C	15	476328	YOR074C	chrXV	466674	467589	ethanol
YDR532C	15	476328	YOR073W-A	chrXV	467389	467623	ethanol
YDR532C	15	476328	YOR075W	chrXV	468211	469252	ethanol
YDR532C	15	476328	YOR076C	chrXV	469376	471620	ethanol
YDR532C	15	476328	YOR077W	chrXV	471898	472597	ethanol
YDR532C	15	476328	YOR078W	chrXV	472724	473369	ethanol
YDR532C	15	476328	YOR079C	chrXV	473474	474416	ethanol
YDR532C	15	476328	YOR080W	chrXV	474593	476792	ethanol
YDR532C	15	476328	YOR081C	chrXV	476938	479188	ethanol
YDR532C	15	476328	YOR082C	chrXV	479295	479637	ethanol
YDR532C	15	476328	YOR083W	chrXV	479532	480420	ethanol
YDR532C	15	476328	YOR084W	chrXV	480586	481750	ethanol
YDR532C	15	476328	YOR085W	chrXV	482032	483085	ethanol
YDR376W	13	410287	YMR066W	chrXIII	401540	404237	ethanol
YDR376W	13	410287	YMR067C	chrXIII	404322	405573	ethanol
YDR376W	13	410287	YMR068W	chrXIII	406303	407584	ethanol
YDR376W	13	410287	YMR069W	chrXIII	407708	408566	ethanol
YDR376W	13	410287	YMR070W	chrXIII	409153	410626	ethanol
YDR376W	13	410287	YMR071C	chrXIII	410761	411265	ethanol
YDR376W	13	410287	YMR072W	chrXIII	411568	412120	ethanol
YDR376W	13	410287	YMR073C	chrXIII	412267	412873	ethanol
YDR376W	13	410287	YMR074C	chrXIII	413035	413473	ethanol
YDR376W	13	410287	YMR075W	chrXIII	413981	416036	ethanol
YDR376W	13	410287	YMR075C-A	chrXIII	415687	416053	ethanol
YDR376W	13	410287	YMR076C	chrXIII	416195	420029	ethanol
YDR376W	14	449639	YNL097C-B	chrXIV	440796	440919	ethanol
YDR376W	14	449639	YNL097C	chrXIV	441365	442358	ethanol
YDR376W	14	449639	YNL097W-A	chrXIV	441430	441586	ethanol
YDR376W	14	449639	tL(CAA)N	chrXIV	443005	443119	ethanol
YDR376W	14	449639	YNL096C	chrXIV	443397	444315	ethanol
YDR376W	14	449639	YNL095C	chrXIV	444911	446840	ethanol
YDR376W	14	449639	YNL094W	chrXIV	447610	449374	ethanol
YDR376W	14	449639	YNL093W	chrXIV	449867	450530	ethanol
YDR376W	14	449639	YNL092W	chrXIV	450870	452073	ethanol
YDR376W	14	449639	YNL091W	chrXIV	452407	456130	ethanol
YDR376W	14	449639	YNL090W	chrXIV	456564	457143	ethanol
YDR376W	14	449639	YNL089C	chrXIV	456692	457169	ethanol
YBL075C	15	89211	YOL127W	chrXV	80347	81190	ethanol
YBL075C	15	89211	YOL126C	chrXV	81786	82920	ethanol
YBL075C	15	89211	YOL125W	chrXV	83833	85264	ethanol
YBL075C	15	89211	YOL124C	chrXV	85455	86757	ethanol
YBL075C	15	89211	YOL123W	chrXV	87843	89448	ethanol
YBL075C	15	89211	YOL122C	chrXV	89691	91419	ethanol
YBL075C	15	89211	YOL121C	chrXV	92025	92850	ethanol
YBL075C	15	89211	YOL120C	chrXV	93394	94402	ethanol
YBL075C	15	89211	YOL119C	chrXV	94855	96361	ethanol
YBL075C	15	89211	YOL118C	chrXV	96607	96916	ethanol
YBL075C	15	113260	YOL114C	chrXV	103316	103925	ethanol
YBL075C	15	113260	YOL113W	chrXV	104325	106293	ethanol
YBL075C	15	113260	YOL112W	chrXV	106709	108188	ethanol
YBL075C	15	113260	YOL111C	chrXV	108257	108896	ethanol
YBL075C	15	113260	YOL110W	chrXV	109175	109889	ethanol
YBL075C	15	113260	YOL109W	chrXV	110296	110638	ethanol
YBL075C	15	113260	tG(UCC)O	chrXV	110961	111033	ethanol
YBL075C	15	113260	YOL108C	chrXV	111430	111886	ethanol
YBL075C	15	113260	YOL107W	chrXV	112101	113130	ethanol
YBL075C	15	113260	YOL106W	chrXV	113225	113579	ethanol
YBL075C	15	113260	tT(AGU)O1	chrXV	113801	113874	ethanol
YBL075C	15	113260	YOL105C	chrXV	114137	115808	ethanol
YBL075C	15	113260	YOL104C	chrXV	116395	117454	ethanol
YBL075C	15	113260	YOL103W-A	chrXV	117999	119322	ethanol
YBL075C	15	144659	snR58	chrXV	136087	136183	ethanol
YBL075C	15	144659	YOL097W-A	chrXV	136219	136405	ethanol
YBL075C	15	144659	YOL097C	chrXV	136526	137825	ethanol
YBL075C	15	144659	YOL096C	chrXV	138106	139045	ethanol
YBL075C	15	144659	YOL095C	chrXV	139226	141347	ethanol
YBL075C	15	144659	YOL094C	chrXV	141583	142555	ethanol
YBL075C	15	144659	YOL093W	chrXV	142814	143696	ethanol
YBL075C	15	144659	YOL092W	chrXV	144203	145130	ethanol
YBL075C	15	144659	YOL091W	chrXV	145333	147163	ethanol
YBL075C	15	144659	YOL090W	chrXV	147381	150276	ethanol
YBL075C	15	144659	YOL089C	chrXV	150397	153490	ethanol
YBL075C	15	174364	YOL083W	chrXV	165713	166952	ethanol
YBL075C	15	174364	YOL083C-A	chrXV	166460	166601	ethanol
YBL075C	15	174364	YOL082W	chrXV	168726	169974	ethanol
YBL075C	15	174364	YOL081W	chrXV	171069	180309	ethanol
YBL075C	15	174364	YOL080C	chrXV	180557	181427	ethanol
YBL075C	15	174364	YOL079W	chrXV	181056	181455	ethanol
YBL075C	15	348934	YOR007C	chrXV	338937	339978	ethanol
YBL075C	15	348934	tR(ACG)O	chrXV	340298	340371	ethanol
YBL075C	15	348934	YOR008C	chrXV	341277	342414	ethanol
YBL075C	15	348934	YOR008C-A	chrXV	342856	343081	ethanol
YBL075C	15	348934	YOR008W-B	chrXV	343928	344030	ethanol
YBL075C	15	348934	YOR009W	chrXV	344334	345798	ethanol
YBL075C	15	348934	YOR010C	chrXV	346194	346950	ethanol
YBL075C	15	348934	YOR011W	chrXV	349678	353863	ethanol
YBL075C	15	348934	tT(AGU)O2	chrXV	354040	354113	ethanol
YBL075C	15	348934	YOR011W-A	chrXV	355651	355858	ethanol
YBL075C	15	348934	YOR012W	chrXV	356542	356956	ethanol
YBL075C	15	348934	YOR013W	chrXV	356750	357221	ethanol
YBL075C	15	380725	YOR020W-A	chrXV	371684	371957	ethanol
YBL075C	15	380725	YOR021C	chrXV	372797	373439	ethanol
YBL075C	15	380725	YOR022C	chrXV	373709	375857	ethanol
YBL075C	15	380725	YOR023C	chrXV	376011	377712	ethanol
YBL075C	15	380725	YOR024W	chrXV	377846	378170	ethanol
YBL075C	15	380725	YOR025W	chrXV	378218	379562	ethanol
YBL075C	15	380725	YOR026W	chrXV	379780	380806	ethanol
YBL075C	15	380725	YOR027W	chrXV	381052	382822	ethanol
YBL075C	15	380725	YOR028C	chrXV	383532	384420	ethanol
YBL075C	15	380725	YOR029W	chrXV	384599	384935	ethanol
YBL075C	15	380725	YOR030W	chrXV	386824	388684	ethanol
YBL075C	15	380725	YOR031W	chrXV	389212	389422	ethanol
YBL075C	15	407690	YOR035C	chrXV	397734	400104	ethanol
YBL075C	15	407690	YOR036W	chrXV	400347	401214	ethanol
YBL075C	15	407690	YOR037W	chrXV	401554	402655	ethanol
YBL075C	15	407690	YOR038C	chrXV	402760	405388	ethanol
YBL075C	15	407690	YOR039W	chrXV	405767	406544	ethanol
YBL075C	15	407690	YOR040W	chrXV	407063	407921	ethanol
YBL075C	15	407690	snR9	chrXV	407947	408134	ethanol
YBL075C	15	407690	YOR041C	chrXV	408357	408789	ethanol
YBL075C	15	407690	YOR042W	chrXV	408424	409660	ethanol
YBL075C	15	407690	snR62	chrXV	409764	409864	ethanol
YBL075C	15	407690	YOR043W	chrXV	410869	412330	ethanol
YBL075C	15	407690	YOR044W	chrXV	413006	413480	ethanol
YBL075C	15	407690	YOR045W	chrXV	413851	414037	ethanol
YBL075C	15	407690	YOR046C	chrXV	414458	415907	ethanol
YBL075C	15	407690	YOR047C	chrXV	416346	417681	ethanol
YBL075C	15	438828	YOR055W	chrXV	429477	429912	ethanol
YBL075C	15	438828	YOR056C	chrXV	430246	431626	ethanol
YBL075C	15	438828	YOR057W	chrXV	432185	433373	ethanol
YBL075C	15	438828	YOR058C	chrXV	433687	436345	ethanol
YBL075C	15	438828	tK(UUU)O	chrXV	438642	438738	ethanol
YBL075C	15	438828	YOR059C	chrXV	438905	440258	ethanol
YBL075C	15	438828	YOR060C	chrXV	440389	441163	ethanol
YBL075C	15	438828	YOR061W	chrXV	441533	442553	ethanol
YBL075C	15	438828	YOR062C	chrXV	442724	443531	ethanol
YBL075C	15	438828	YOR063W	chrXV	444685	445849	ethanol
YBL075C	15	438828	YOR064C	chrXV	446078	446738	ethanol
YBL075C	15	438828	YOR065W	chrXV	447438	448368	ethanol
YJR096W	15	113260	YOL114C	chrXV	103316	103925	ethanol
YJR096W	15	113260	YOL113W	chrXV	104325	106293	ethanol
YJR096W	15	113260	YOL112W	chrXV	106709	108188	ethanol
YJR096W	15	113260	YOL111C	chrXV	108257	108896	ethanol
YJR096W	15	113260	YOL110W	chrXV	109175	109889	ethanol
YJR096W	15	113260	YOL109W	chrXV	110296	110638	ethanol
YJR096W	15	113260	tG(UCC)O	chrXV	110961	111033	ethanol
YJR096W	15	113260	YOL108C	chrXV	111430	111886	ethanol
YJR096W	15	113260	YOL107W	chrXV	112101	113130	ethanol
YJR096W	15	113260	YOL106W	chrXV	113225	113579	ethanol
YJR096W	15	113260	tT(AGU)O1	chrXV	113801	113874	ethanol
YJR096W	15	113260	YOL105C	chrXV	114137	115808	ethanol
YJR096W	15	113260	YOL104C	chrXV	116395	117454	ethanol
YJR096W	15	113260	YOL103W-A	chrXV	117999	119322	ethanol
YDR256C	1	42489	YAL061W	chrI	33447	34701	ethanol
YDR256C	1	42489	YAL060W	chrI	35154	36303	ethanol
YDR256C	1	42489	YAL059C-A	chrI	36495	36918	ethanol
YDR256C	1	42489	YAL059W	chrI	36508	37147	ethanol
YDR256C	1	42489	YAL058W	chrI	37463	38972	ethanol
YDR256C	1	42489	YAL056C-A	chrI	38695	39046	ethanol
YDR256C	1	42489	YAL056W	chrI	39258	41901	ethanol
YDR256C	1	42489	YAL055W	chrI	42176	42719	ethanol
YDR256C	1	42489	YAL054C	chrI	42880	45022	ethanol
YDR256C	1	42489	YAL053W	chrI	45898	48250	ethanol
YDR256C	1	42489	YAL051W	chrI	48563	51707	ethanol
YDR256C	14	714215	YNR045W	chrXIV	706138	707608	ethanol
YDR256C	14	714215	YNR046W	chrXIV	707787	708195	ethanol
YDR256C	14	714215	YNR047W	chrXIV	708522	711204	ethanol
YDR256C	14	714215	YNR048W	chrXIV	711629	712811	ethanol
YDR256C	14	714215	YNR049C	chrXIV	713022	713655	ethanol
YDR256C	14	714215	YNR050C	chrXIV	714047	715388	ethanol
YDR256C	14	714215	snR49	chrXIV	716119	716284	ethanol
YDR256C	14	714215	YNR051C	chrXIV	716779	718327	ethanol
YDR256C	14	714215	YNR052C	chrXIV	719345	720647	ethanol
YDR256C	14	714215	YNR053C	chrXIV	721119	723112	ethanol
YDR256C	14	714215	snR191	chrXIV	721937	722211	ethanol
YKL050C	15	89211	YOL127W	chrXV	80347	81190	ethanol
YKL050C	15	89211	YOL126C	chrXV	81786	82920	ethanol
YKL050C	15	89211	YOL125W	chrXV	83833	85264	ethanol
YKL050C	15	89211	YOL124C	chrXV	85455	86757	ethanol
YKL050C	15	89211	YOL123W	chrXV	87843	89448	ethanol
YKL050C	15	89211	YOL122C	chrXV	89691	91419	ethanol
YKL050C	15	89211	YOL121C	chrXV	92025	92850	ethanol
YKL050C	15	89211	YOL120C	chrXV	93394	94402	ethanol
YKL050C	15	89211	YOL119C	chrXV	94855	96361	ethanol
YKL050C	15	89211	YOL118C	chrXV	96607	96916	ethanol
YKL050C	15	113260	YOL114C	chrXV	103316	103925	ethanol
YKL050C	15	113260	YOL113W	chrXV	104325	106293	ethanol
YKL050C	15	113260	YOL112W	chrXV	106709	108188	ethanol
YKL050C	15	113260	YOL111C	chrXV	108257	108896	ethanol
YKL050C	15	113260	YOL110W	chrXV	109175	109889	ethanol
YKL050C	15	113260	YOL109W	chrXV	110296	110638	ethanol
YKL050C	15	113260	tG(UCC)O	chrXV	110961	111033	ethanol
YKL050C	15	113260	YOL108C	chrXV	111430	111886	ethanol
YKL050C	15	113260	YOL107W	chrXV	112101	113130	ethanol
YKL050C	15	113260	YOL106W	chrXV	113225	113579	ethanol
YKL050C	15	113260	tT(AGU)O1	chrXV	113801	113874	ethanol
YKL050C	15	113260	YOL105C	chrXV	114137	115808	ethanol
YKL050C	15	113260	YOL104C	chrXV	116395	117454	ethanol
YKL050C	15	113260	YOL103W-A	chrXV	117999	119322	ethanol
YKL050C	15	144659	snR58	chrXV	136087	136183	ethanol
YKL050C	15	144659	YOL097W-A	chrXV	136219	136405	ethanol
YKL050C	15	144659	YOL097C	chrXV	136526	137825	ethanol
YKL050C	15	144659	YOL096C	chrXV	138106	139045	ethanol
YKL050C	15	144659	YOL095C	chrXV	139226	141347	ethanol
YKL050C	15	144659	YOL094C	chrXV	141583	142555	ethanol
YKL050C	15	144659	YOL093W	chrXV	142814	143696	ethanol
YKL050C	15	144659	YOL092W	chrXV	144203	145130	ethanol
YKL050C	15	144659	YOL091W	chrXV	145333	147163	ethanol
YKL050C	15	144659	YOL090W	chrXV	147381	150276	ethanol
YKL050C	15	144659	YOL089C	chrXV	150397	153490	ethanol
YKL050C	15	180222	YOL081W	chrXV	171069	180309	ethanol
YKL050C	15	180222	YOL080C	chrXV	180557	181427	ethanol
YKL050C	15	180222	YOL079W	chrXV	181056	181455	ethanol
YKL050C	15	180222	YOL078W	chrXV	181681	185212	ethanol
YKL050C	15	180222	YOL077W-A	chrXV	185437	185644	ethanol
YKL050C	15	180222	YOL077C	chrXV	185847	186723	ethanol
YKL050C	15	180222	YOL076W	chrXV	187023	189414	ethanol
YKL050C	15	370304	YOR016C	chrXV	360460	361084	ethanol
YKL050C	15	370304	YOR017W	chrXV	361411	363814	ethanol
YKL050C	15	370304	YOR018W	chrXV	364368	366882	ethanol
YKL050C	15	370304	YOR019W	chrXV	368126	370319	ethanol
YKL050C	15	370304	YOR020C	chrXV	370523	370844	ethanol
YKL050C	15	370304	YOR020W-A	chrXV	371684	371957	ethanol
YKL050C	15	370304	YOR021C	chrXV	372797	373439	ethanol
YKL050C	15	370304	YOR022C	chrXV	373709	375857	ethanol
YKL050C	15	370304	YOR023C	chrXV	376011	377712	ethanol
YKL050C	15	370304	YOR024W	chrXV	377846	378170	ethanol
YKL050C	15	370304	YOR025W	chrXV	378218	379562	ethanol
YML062C	15	476328	YOR074C	chrXV	466674	467589	ethanol
YML062C	15	476328	YOR073W-A	chrXV	467389	467623	ethanol
YML062C	15	476328	YOR075W	chrXV	468211	469252	ethanol
YML062C	15	476328	YOR076C	chrXV	469376	471620	ethanol
YML062C	15	476328	YOR077W	chrXV	471898	472597	ethanol
YML062C	15	476328	YOR078W	chrXV	472724	473369	ethanol
YML062C	15	476328	YOR079C	chrXV	473474	474416	ethanol
YML062C	15	476328	YOR080W	chrXV	474593	476792	ethanol
YML062C	15	476328	YOR081C	chrXV	476938	479188	ethanol
YML062C	15	476328	YOR082C	chrXV	479295	479637	ethanol
YML062C	15	476328	YOR083W	chrXV	479532	480420	ethanol
YML062C	15	476328	YOR084W	chrXV	480586	481750	ethanol
YML062C	15	476328	YOR085W	chrXV	482032	483085	ethanol
YDR485C	7	498665	YGL005C	chrVII	489707	490547	ethanol
YDR485C	7	498665	YGL004C	chrVII	490702	491956	ethanol
YDR485C	7	498665	YGL003C	chrVII	492473	494174	ethanol
YDR485C	7	498665	YGL002W	chrVII	494516	495167	ethanol
YDR485C	7	498665	YGL001C	chrVII	495452	496502	ethanol
YDR485C	7	498665	YGR001C	chrVII	497132	498034	ethanol
YDR485C	7	498665	YGR002C	chrVII	498475	499906	ethanol
YDR485C	7	498665	YGR003W	chrVII	500131	502366	ethanol
YDR485C	7	498665	YGR004W	chrVII	502937	504326	ethanol
YDR485C	7	498665	YGR005C	chrVII	504656	505859	ethanol
YDR485C	7	498665	YGR006W	chrVII	506069	506825	ethanol
YDR485C	7	498665	YGR007W	chrVII	506968	507940	ethanol
YDR485C	7	498665	YGR008C	chrVII	508109	508364	ethanol
YHR054C	8	149618	YHR018C	chrVIII	140010	141402	ethanol
YHR054C	8	149618	YHR019C	chrVIII	141893	143558	ethanol
YHR054C	8	149618	YHR020W	chrVIII	143995	146062	ethanol
YHR054C	8	149618	tA(AGC)H	chrVIII	146241	146314	ethanol
YHR054C	8	149618	YHR021C	chrVIII	147870	148669	ethanol
YHR054C	8	149618	YHR021W-A	chrVIII	149224	149680	ethanol
YHR054C	8	149618	YHR022C	chrVIII	149574	150345	ethanol
YHR054C	8	149618	YHR022C-A	chrVIII	151216	151306	ethanol
YHR054C	8	149618	YHR023W	chrVIII	151665	157452	ethanol
YHR054C	8	149618	YHR024C	chrVIII	157743	159192	ethanol
YJR096W	15	143597	snR58	chrXV	136087	136183	ethanol
YJR096W	15	143597	YOL097W-A	chrXV	136219	136405	ethanol
YJR096W	15	143597	YOL097C	chrXV	136526	137825	ethanol
YJR096W	15	143597	YOL096C	chrXV	138106	139045	ethanol
YJR096W	15	143597	YOL095C	chrXV	139226	141347	ethanol
YJR096W	15	143597	YOL094C	chrXV	141583	142555	ethanol
YJR096W	15	143597	YOL093W	chrXV	142814	143696	ethanol
YJR096W	15	143597	YOL092W	chrXV	144203	145130	ethanol
YJR096W	15	143597	YOL091W	chrXV	145333	147163	ethanol
YJR096W	15	143597	YOL090W	chrXV	147381	150276	ethanol
YJR096W	15	143597	YOL089C	chrXV	150397	153490	ethanol
YHR054C	8	188671	YHR036W	chrVIII	180344	181760	ethanol
YHR054C	8	188671	YHR037W	chrVIII	181976	183704	ethanol
YHR054C	8	188671	YHR038W	chrVIII	184065	184758	ethanol
YHR054C	8	188671	YHR039C	chrVIII	184874	186809	ethanol
YHR054C	8	188671	YHR039C-A	chrVIII	187172	187679	ethanol
YHR054C	8	188671	YHR040W	chrVIII	187923	189024	ethanol
YHR054C	8	188671	YHR041C	chrVIII	189130	189864	ethanol
YHR054C	8	188671	YHR042W	chrVIII	190542	192618	ethanol
YHR054C	8	188671	YHR043C	chrVIII	192804	193545	ethanol
YHR054C	8	188671	YHR044C	chrVIII	194067	194808	ethanol
YHR054C	8	188671	YHR045W	chrVIII	195550	197233	ethanol
YHR054C	8	188671	YHR046C	chrVIII	197397	198285	ethanol
YHR054C	8	209167	YHR048W	chrVIII	204606	206151	ethanol
YHR054C	8	209167	YHR049W	chrVIII	206461	207193	ethanol
YHR054C	8	209167	YHR049C-A	chrVIII	207233	207530	ethanol
YHR054C	8	209167	YHR050W	chrVIII	207653	209303	ethanol
YHR054C	8	209167	YHR050W-A	chrVIII	209474	209645	ethanol
YHR054C	8	209167	YHR051W	chrVIII	209704	210151	ethanol
YHR054C	8	209167	YHR052W	chrVIII	210847	211978	ethanol
YHR054C	8	209167	RUF5-1	chrVIII	212408	213118	ethanol
YHR054C	8	209167	YHR052W-A	chrVIII	212509	212704	ethanol
YHR054C	8	209167	YHR053C	chrVIII	212534	212720	ethanol
YHR054C	8	209167	YHR054C	chrVIII	213184	214249	ethanol
YHR054C	8	209167	RUF5-2	chrVIII	214406	215116	ethanol
YHR054C	8	209167	YHR054W-A	chrVIII	214507	214702	ethanol
YHR054C	8	209167	YHR055C	chrVIII	214532	214718	ethanol
YHR054C	8	209167	YHR056C	chrVIII	215182	217834	ethanol
YHR054C	8	209167	YHR056W-A	chrVIII	217405	217840	ethanol
YHR054C	8	209167	YHR057C	chrVIII	218225	218843	ethanol
YER054C	15	113254	YOL114C	chrXV	103316	103925	ethanol
YER054C	15	113254	YOL113W	chrXV	104325	106293	ethanol
YER054C	15	113254	YOL112W	chrXV	106709	108188	ethanol
YER054C	15	113254	YOL111C	chrXV	108257	108896	ethanol
YER054C	15	113254	YOL110W	chrXV	109175	109889	ethanol
YER054C	15	113254	YOL109W	chrXV	110296	110638	ethanol
YER054C	15	113254	tG(UCC)O	chrXV	110961	111033	ethanol
YER054C	15	113254	YOL108C	chrXV	111430	111886	ethanol
YER054C	15	113254	YOL107W	chrXV	112101	113130	ethanol
YER054C	15	113254	YOL106W	chrXV	113225	113579	ethanol
YER054C	15	113254	tT(AGU)O1	chrXV	113801	113874	ethanol
YER054C	15	113254	YOL105C	chrXV	114137	115808	ethanol
YER054C	15	113254	YOL104C	chrXV	116395	117454	ethanol
YER054C	15	113254	YOL103W-A	chrXV	117999	119322	ethanol
YER054C	15	143597	snR58	chrXV	136087	136183	ethanol
YER054C	15	143597	YOL097W-A	chrXV	136219	136405	ethanol
YER054C	15	143597	YOL097C	chrXV	136526	137825	ethanol
YER054C	15	143597	YOL096C	chrXV	138106	139045	ethanol
YER054C	15	143597	YOL095C	chrXV	139226	141347	ethanol
YER054C	15	143597	YOL094C	chrXV	141583	142555	ethanol
YER054C	15	143597	YOL093W	chrXV	142814	143696	ethanol
YER054C	15	143597	YOL092W	chrXV	144203	145130	ethanol
YER054C	15	143597	YOL091W	chrXV	145333	147163	ethanol
YER054C	15	143597	YOL090W	chrXV	147381	150276	ethanol
YER054C	15	143597	YOL089C	chrXV	150397	153490	ethanol
YER054C	15	180961	YOL081W	chrXV	171069	180309	ethanol
YER054C	15	180961	YOL080C	chrXV	180557	181427	ethanol
YER054C	15	180961	YOL079W	chrXV	181056	181455	ethanol
YER054C	15	180961	YOL078W	chrXV	181681	185212	ethanol
YER054C	15	180961	YOL077W-A	chrXV	185437	185644	ethanol
YER054C	15	180961	YOL077C	chrXV	185847	186723	ethanol
YER054C	15	180961	YOL076W	chrXV	187023	189414	ethanol
YER054C	15	348934	YOR007C	chrXV	338937	339978	ethanol
YER054C	15	348934	tR(ACG)O	chrXV	340298	340371	ethanol
YER054C	15	348934	YOR008C	chrXV	341277	342414	ethanol
YER054C	15	348934	YOR008C-A	chrXV	342856	343081	ethanol
YER054C	15	348934	YOR008W-B	chrXV	343928	344030	ethanol
YER054C	15	348934	YOR009W	chrXV	344334	345798	ethanol
YER054C	15	348934	YOR010C	chrXV	346194	346950	ethanol
YER054C	15	348934	YOR011W	chrXV	349678	353863	ethanol
YER054C	15	348934	tT(AGU)O2	chrXV	354040	354113	ethanol
YER054C	15	348934	YOR011W-A	chrXV	355651	355858	ethanol
YER054C	15	348934	YOR012W	chrXV	356542	356956	ethanol
YER054C	15	348934	YOR013W	chrXV	356750	357221	ethanol
YER054C	15	384779	YOR023C	chrXV	376011	377712	ethanol
YER054C	15	384779	YOR024W	chrXV	377846	378170	ethanol
YER054C	15	384779	YOR025W	chrXV	378218	379562	ethanol
YER054C	15	384779	YOR026W	chrXV	379780	380806	ethanol
YER054C	15	384779	YOR027W	chrXV	381052	382822	ethanol
YER054C	15	384779	YOR028C	chrXV	383532	384420	ethanol
YER054C	15	384779	YOR029W	chrXV	384599	384935	ethanol
YER054C	15	384779	YOR030W	chrXV	386824	388684	ethanol
YER054C	15	384779	YOR031W	chrXV	389212	389422	ethanol
YER054C	15	384779	YOR032C	chrXV	389770	391075	ethanol
YER054C	15	384779	YOR032W-A	chrXV	392175	392376	ethanol
YER054C	15	384779	YOR033C	chrXV	392415	394524	ethanol
YJR096W	15	174364	YOL083W	chrXV	165713	166952	ethanol
YJR096W	15	174364	YOL083C-A	chrXV	166460	166601	ethanol
YJR096W	15	174364	YOL082W	chrXV	168726	169974	ethanol
YJR096W	15	174364	YOL081W	chrXV	171069	180309	ethanol
YJR096W	15	174364	YOL080C	chrXV	180557	181427	ethanol
YJR096W	15	174364	YOL079W	chrXV	181056	181455	ethanol
YER054C	15	407690	YOR035C	chrXV	397734	400104	ethanol
YER054C	15	407690	YOR036W	chrXV	400347	401214	ethanol
YER054C	15	407690	YOR037W	chrXV	401554	402655	ethanol
YER054C	15	407690	YOR038C	chrXV	402760	405388	ethanol
YER054C	15	407690	YOR039W	chrXV	405767	406544	ethanol
YER054C	15	407690	YOR040W	chrXV	407063	407921	ethanol
YER054C	15	407690	snR9	chrXV	407947	408134	ethanol
YER054C	15	407690	YOR041C	chrXV	408357	408789	ethanol
YER054C	15	407690	YOR042W	chrXV	408424	409660	ethanol
YER054C	15	407690	snR62	chrXV	409764	409864	ethanol
YER054C	15	407690	YOR043W	chrXV	410869	412330	ethanol
YER054C	15	407690	YOR044W	chrXV	413006	413480	ethanol
YER054C	15	407690	YOR045W	chrXV	413851	414037	ethanol
YER054C	15	407690	YOR046C	chrXV	414458	415907	ethanol
YER054C	15	407690	YOR047C	chrXV	416346	417681	ethanol
YER054C	15	438828	YOR055W	chrXV	429477	429912	ethanol
YER054C	15	438828	YOR056C	chrXV	430246	431626	ethanol
YER054C	15	438828	YOR057W	chrXV	432185	433373	ethanol
YER054C	15	438828	YOR058C	chrXV	433687	436345	ethanol
YER054C	15	438828	tK(UUU)O	chrXV	438642	438738	ethanol
YER054C	15	438828	YOR059C	chrXV	438905	440258	ethanol
YER054C	15	438828	YOR060C	chrXV	440389	441163	ethanol
YER054C	15	438828	YOR061W	chrXV	441533	442553	ethanol
YER054C	15	438828	YOR062C	chrXV	442724	443531	ethanol
YER054C	15	438828	YOR063W	chrXV	444685	445849	ethanol
YER054C	15	438828	YOR064C	chrXV	446078	446738	ethanol
YER054C	15	438828	YOR065W	chrXV	447438	448368	ethanol
YDR528W	15	180222	YOL081W	chrXV	171069	180309	ethanol
YDR528W	15	180222	YOL080C	chrXV	180557	181427	ethanol
YDR528W	15	180222	YOL079W	chrXV	181056	181455	ethanol
YDR528W	15	180222	YOL078W	chrXV	181681	185212	ethanol
YDR528W	15	180222	YOL077W-A	chrXV	185437	185644	ethanol
YDR528W	15	180222	YOL077C	chrXV	185847	186723	ethanol
YDR528W	15	180222	YOL076W	chrXV	187023	189414	ethanol
YNL131W	13	378623	tV(AAC)M1	chrXIII	372444	372518	ethanol
YNL131W	13	378623	YMR050C	chrXIII	373056	378325	ethanol
YNL131W	13	378623	YMR051C	chrXIII	377002	378325	ethanol
YNL131W	13	378623	tW(CCA)M	chrXIII	379302	379408	ethanol
YNL131W	13	378623	YMR052W	chrXIII	379585	380200	ethanol
YNL131W	13	378623	YMR052C-A	chrXIII	380068	380434	ethanol
YNL131W	13	378623	YMR053C	chrXIII	380345	382898	ethanol
YNL131W	13	378623	YMR054W	chrXIII	383302	385975	ethanol
YNL131W	13	378623	YMR055C	chrXIII	386100	387021	ethanol
YNL131W	13	378623	YMR056C	chrXIII	387314	388244	ethanol
YLR211C	5	29073	YEL070W	chrV	19588	21097	ethanol
YLR211C	5	29073	YEL069C	chrV	21536	23231	ethanol
YLR211C	5	29073	YEL068C	chrV	25645	25978	ethanol
YLR211C	5	29073	YEL067C	chrV	26188	26776	ethanol
YLR211C	5	29073	YEL066W	chrV	26666	27206	ethanol
YLR211C	5	29073	YEL065W	chrV	27656	29543	ethanol
YLR211C	5	29073	YEL064C	chrV	29796	31239	ethanol
YLR211C	5	29073	YEL063C	chrV	31693	33466	ethanol
YLR211C	5	29073	YEL062W	chrV	34406	36254	ethanol
YOR231W	4	802851	YDR169C-A	chrIV	794573	794723	ethanol
YOR231W	4	802851	YDR170C	chrIV	796192	802222	ethanol
YOR231W	4	802851	tQ(UUG)D3	chrIV	802730	802802	ethanol
YOR231W	4	802851	YDR170W-A	chrIV	803194	804517	ethanol
YOR231W	4	802851	YDR171W	chrIV	806620	807748	ethanol
YOR231W	4	802851	YDR172W	chrIV	808323	810381	ethanol
YOR231W	4	802851	YDR173C	chrIV	810564	811632	ethanol
YOR231W	4	802851	YDR174W	chrIV	812109	812850	ethanol
YDR196C	15	469463	YOR071C	chrXV	459479	461276	ethanol
YDR196C	15	469463	YOR072W	chrXV	461501	461816	ethanol
YDR196C	15	469463	YOR072W-A	chrXV	461790	462039	ethanol
YDR196C	15	469463	tP(UGG)O2	chrXV	464449	464551	ethanol
YDR196C	15	469463	YOR072W-B	chrXV	464468	464630	ethanol
YDR196C	15	469463	YOR073W	chrXV	464770	466543	ethanol
YDR196C	15	469463	YOR074C	chrXV	466674	467589	ethanol
YDR196C	15	469463	YOR073W-A	chrXV	467389	467623	ethanol
YDR196C	15	469463	YOR075W	chrXV	468211	469252	ethanol
YDR196C	15	469463	YOR076C	chrXV	469376	471620	ethanol
YDR196C	15	469463	YOR077W	chrXV	471898	472597	ethanol
YDR196C	15	469463	YOR078W	chrXV	472724	473369	ethanol
YDR196C	15	469463	YOR079C	chrXV	473474	474416	ethanol
YDR196C	15	469463	YOR080W	chrXV	474593	476792	ethanol
YDR196C	15	469463	YOR081C	chrXV	476938	479188	ethanol
YMR109W	12	634227	YLR244C	chrXII	625167	626331	ethanol
YMR109W	12	634227	YLR245C	chrXII	626501	626930	ethanol
YMR109W	12	634227	YLR246W	chrXII	627117	628197	ethanol
YMR109W	12	634227	tL(CAA)L	chrXII	628382	628497	ethanol
YMR109W	12	634227	YLR247C	chrXII	628683	633354	ethanol
YMR109W	12	634227	YLR248W	chrXII	634251	636084	ethanol
YMR109W	12	634227	YLR249W	chrXII	636779	639914	ethanol
YMR109W	12	634227	YLR250W	chrXII	640316	641021	ethanol
YMR109W	12	634227	YLR251W	chrXII	641463	642057	ethanol
YMR109W	12	634227	YLR252W	chrXII	641956	642262	ethanol
YMR109W	13	430164	tV(AAC)M2	chrXIII	420587	420661	ethanol
YMR109W	13	430164	YMR077C	chrXIII	421483	422149	ethanol
YMR109W	13	430164	YMR078C	chrXIII	422502	424728	ethanol
YMR109W	13	430164	YMR079W	chrXIII	424988	426059	ethanol
YMR109W	13	430164	YMR080C	chrXIII	426711	429627	ethanol
YMR109W	13	430164	YMR081C	chrXIII	430078	431095	ethanol
YMR109W	13	430164	YMR082C	chrXIII	431768	432125	ethanol
YMR109W	13	430164	YMR083W	chrXIII	434787	435915	ethanol
YMR109W	13	430164	YMR084W	chrXIII	436627	437416	ethanol
YMR109W	13	430164	YMR085W	chrXIII	437490	438789	ethanol
YMR109W	13	481985	YMR103C	chrXIII	472901	473264	ethanol
YMR109W	13	481985	YMR104C	chrXIII	473419	475453	ethanol
YMR109W	13	481985	YMR105C	chrXIII	475896	477606	ethanol
YMR109W	13	481985	YMR105W-A	chrXIII	478063	478258	ethanol
YMR109W	13	481985	YMR106C	chrXIII	478300	480190	ethanol
YMR109W	13	481985	tK(CUU)M	chrXIII	480620	480693	ethanol
YMR109W	13	481985	YMR107W	chrXIII	483013	483361	ethanol
YMR109W	13	481985	YMR108W	chrXIII	484083	486147	ethanol
YMR109W	13	481985	YMR109W	chrXIII	486586	490246	ethanol
YJR096W	15	206266	YOL071W	chrXV	196506	196995	ethanol
YJR096W	15	206266	YOL070C	chrXV	197219	198725	ethanol
YJR096W	15	206266	YOL069W	chrXV	198941	200297	ethanol
YJR096W	15	206266	YOL068C	chrXV	200367	201879	ethanol
YJR096W	15	206266	YOL067C	chrXV	201984	202518	ethanol
YJR096W	15	206266	YOL066C	chrXV	202695	204471	ethanol
YJR096W	15	206266	YOL065C	chrXV	204730	205885	ethanol
YJR096W	15	206266	YOL064C	chrXV	206102	207176	ethanol
YJR096W	15	206266	YOL063C	chrXV	207391	210265	ethanol
YJR096W	15	206266	YOL062C	chrXV	210519	211995	ethanol
YJR096W	15	206266	YOL061W	chrXV	212243	213734	ethanol
YJR096W	15	206266	YOL060C	chrXV	214016	216137	ethanol
YMR109W	13	503727	YMR112C	chrXIII	494099	494495	ethanol
YMR109W	13	503727	YMR113W	chrXIII	494998	496282	ethanol
YMR109W	13	503727	YMR114C	chrXIII	496342	497449	ethanol
YMR109W	13	503727	YMR115W	chrXIII	497703	499209	ethanol
YMR109W	13	503727	YMR116C	chrXIII	499455	500688	ethanol
YMR109W	13	503727	snR24	chrXIII	499983	500072	ethanol
YMR109W	13	503727	YMR117C	chrXIII	501249	501891	ethanol
YMR109W	13	503727	YMR118C	chrXIII	502143	502734	ethanol
YMR109W	13	503727	tL(CAA)M	chrXIII	504894	505008	ethanol
YMR109W	13	503727	YMR119W	chrXIII	505332	507207	ethanol
YMR109W	13	503727	YMR119W-A	chrXIII	506995	507370	ethanol
YMR109W	13	503727	YMR120C	chrXIII	507501	509280	ethanol
YMR109W	13	503727	YMR121C	chrXIII	509733	510348	ethanol
YMR109W	13	503727	YMR122C	chrXIII	510700	511075	ethanol
YMR109W	13	503727	YMR122W-A	chrXIII	511314	511569	ethanol
YMR109W	13	535359	YMR129W	chrXIII	527803	531817	ethanol
YMR109W	13	535359	YMR130W	chrXIII	532118	533027	ethanol
YMR109W	13	535359	YMR131C	chrXIII	533162	534698	ethanol
YMR109W	13	535359	YMR132C	chrXIII	534943	535570	ethanol
YMR109W	13	535359	YMR133W	chrXIII	536206	537609	ethanol
YMR109W	13	535359	YMR134W	chrXIII	537837	538551	ethanol
YMR109W	13	535359	YMR135C	chrXIII	538688	540056	ethanol
YMR109W	13	535359	YMR135W-A	chrXIII	539910	540444	ethanol
YMR109W	13	535359	YMR136W	chrXIII	541198	542881	ethanol
YMR109W	13	535359	YMR137C	chrXIII	542977	544963	ethanol
YBR185C	13	371857	YMR046W-A	chrXIII	362701	362830	ethanol
YBR185C	13	371857	tH(GUG)M	chrXIII	363063	363135	ethanol
YBR185C	13	371857	YMR047C	chrXIII	363363	366705	ethanol
YBR185C	13	371857	YMR048W	chrXIII	366980	367934	ethanol
YBR185C	13	371857	YMR049C	chrXIII	368093	370517	ethanol
YBR185C	13	371857	tV(AAC)M1	chrXIII	372444	372518	ethanol
YBR185C	13	371857	YMR050C	chrXIII	373056	378325	ethanol
YBR185C	13	371857	YMR051C	chrXIII	377002	378325	ethanol
YBR185C	13	371857	tW(CCA)M	chrXIII	379302	379408	ethanol
YBR185C	13	371857	YMR052W	chrXIII	379585	380200	ethanol
YBR185C	13	371857	YMR052C-A	chrXIII	380068	380434	ethanol
YLR262C	15	461694	YOR067C	chrXV	451728	453462	ethanol
YLR262C	15	461694	YOR069W	chrXV	453767	455795	ethanol
YLR262C	15	461694	YOR068C	chrXV	453868	454213	ethanol
YLR262C	15	461694	YOR070C	chrXV	455906	457820	ethanol
YLR262C	15	461694	YOR071C	chrXV	459479	461276	ethanol
YLR262C	15	461694	YOR072W	chrXV	461501	461816	ethanol
YLR262C	15	461694	YOR072W-A	chrXV	461790	462039	ethanol
YLR262C	15	461694	tP(UGG)O2	chrXV	464449	464551	ethanol
YLR262C	15	461694	YOR072W-B	chrXV	464468	464630	ethanol
YLR262C	15	461694	YOR073W	chrXV	464770	466543	ethanol
YLR262C	15	461694	YOR074C	chrXV	466674	467589	ethanol
YLR262C	15	461694	YOR073W-A	chrXV	467389	467623	ethanol
YLR262C	15	461694	YOR075W	chrXV	468211	469252	ethanol
YLR262C	15	461694	YOR076C	chrXV	469376	471620	ethanol
YDL036C	11	98332	YKL182W	chrXI	100670	106826	ethanol
YDL036C	11	98332	YKL187C	chrXI	89283	91536	ethanol
YDL036C	11	98332	YKL186C	chrXI	92743	93298	ethanol
YDL036C	11	98332	YKL185W	chrXI	94498	96265	ethanol
YDL036C	11	98332	YKL184W	chrXI	96756	98157	ethanol
YDL036C	11	98332	YKL183C-A	chrXI	98394	98607	ethanol
YDL036C	11	98332	YKL183W	chrXI	98720	99641	ethanol
YDL036C	15	180210	YOL081W	chrXV	171069	180309	ethanol
YDL036C	15	180210	YOL080C	chrXV	180557	181427	ethanol
YDL036C	15	180210	YOL079W	chrXV	181056	181455	ethanol
YDL036C	15	180210	YOL078W	chrXV	181681	185212	ethanol
YDL036C	15	180210	YOL077W-A	chrXV	185437	185644	ethanol
YDL036C	15	180210	YOL077C	chrXV	185847	186723	ethanol
YDL036C	15	180210	YOL076W	chrXV	187023	189414	ethanol
YER125W	7	592983	YGR044C	chrVII	582989	583892	ethanol
YER125W	7	592983	YGR045C	chrVII	583933	584296	ethanol
YER125W	7	592983	YGR046W	chrVII	584894	586052	ethanol
YER125W	7	592983	YGR047C	chrVII	586391	589469	ethanol
YER125W	7	592983	YGR048W	chrVII	589825	590911	ethanol
YER125W	7	592983	YGR049W	chrVII	591313	591877	ethanol
YER125W	7	592983	YGR050C	chrVII	592085	592442	ethanol
YER125W	7	592983	YGR051C	chrVII	592905	593229	ethanol
YER125W	7	592983	YGR052W	chrVII	593595	594705	ethanol
YER125W	7	592983	YGR053C	chrVII	594985	595837	ethanol
YER125W	7	592983	YGR054W	chrVII	596692	598621	ethanol
YER125W	7	592983	YGR055W	chrVII	599416	601141	ethanol
YMR276W	15	461694	YOR067C	chrXV	451728	453462	ethanol
YMR276W	15	461694	YOR069W	chrXV	453767	455795	ethanol
YMR276W	15	461694	YOR068C	chrXV	453868	454213	ethanol
YMR276W	15	461694	YOR070C	chrXV	455906	457820	ethanol
YMR276W	15	461694	YOR071C	chrXV	459479	461276	ethanol
YMR276W	15	461694	YOR072W	chrXV	461501	461816	ethanol
YMR276W	15	461694	YOR072W-A	chrXV	461790	462039	ethanol
YMR276W	15	461694	tP(UGG)O2	chrXV	464449	464551	ethanol
YMR276W	15	461694	YOR072W-B	chrXV	464468	464630	ethanol
YMR276W	15	461694	YOR073W	chrXV	464770	466543	ethanol
YMR276W	15	461694	YOR074C	chrXV	466674	467589	ethanol
YMR276W	15	461694	YOR073W-A	chrXV	467389	467623	ethanol
YMR276W	15	461694	YOR075W	chrXV	468211	469252	ethanol
YMR276W	15	461694	YOR076C	chrXV	469376	471620	ethanol
YDR116C	13	371857	YMR046W-A	chrXIII	362701	362830	ethanol
YDR116C	13	371857	tH(GUG)M	chrXIII	363063	363135	ethanol
YDR116C	13	371857	YMR047C	chrXIII	363363	366705	ethanol
YDR116C	13	371857	YMR048W	chrXIII	366980	367934	ethanol
YDR116C	13	371857	YMR049C	chrXIII	368093	370517	ethanol
YDR116C	13	371857	tV(AAC)M1	chrXIII	372444	372518	ethanol
YDR116C	13	371857	YMR050C	chrXIII	373056	378325	ethanol
YDR116C	13	371857	YMR051C	chrXIII	377002	378325	ethanol
YDR116C	13	371857	tW(CCA)M	chrXIII	379302	379408	ethanol
YDR116C	13	371857	YMR052W	chrXIII	379585	380200	ethanol
YDR116C	13	371857	YMR052C-A	chrXIII	380068	380434	ethanol
YDR116C	14	486861	YNL080C	chrXIV	476931	478032	ethanol
YDR116C	14	486861	YNL079C	chrXIV	478565	479165	ethanol
YDR116C	14	486861	YNL078W	chrXIV	479767	480991	ethanol
YDR116C	14	486861	YNL077W	chrXIV	481390	482977	ethanol
YDR116C	14	486861	YNL076W	chrXIV	483555	485310	ethanol
YDR116C	14	486861	YNL075W	chrXIV	485606	486479	ethanol
YDR116C	14	486861	YNL074C	chrXIV	486765	488124	ethanol
YDR116C	14	486861	YNL073W	chrXIV	488385	490116	ethanol
YDR116C	14	486861	YNL072W	chrXIV	490316	491240	ethanol
YDR116C	14	486861	YNL071W	chrXIV	491522	492971	ethanol
YDR116C	14	486861	YNL070W	chrXIV	493365	493548	ethanol
YDR116C	14	486861	YNL069C	chrXIV	493955	495001	ethanol
YJR096W	15	348934	YOR007C	chrXV	338937	339978	ethanol
YJR096W	15	348934	tR(ACG)O	chrXV	340298	340371	ethanol
YJR096W	15	348934	YOR008C	chrXV	341277	342414	ethanol
YJR096W	15	348934	YOR008C-A	chrXV	342856	343081	ethanol
YJR096W	15	348934	YOR008W-B	chrXV	343928	344030	ethanol
YJR096W	15	348934	YOR009W	chrXV	344334	345798	ethanol
YJR096W	15	348934	YOR010C	chrXV	346194	346950	ethanol
YJR096W	15	348934	YOR011W	chrXV	349678	353863	ethanol
YJR096W	15	348934	tT(AGU)O2	chrXV	354040	354113	ethanol
YJR096W	15	348934	YOR011W-A	chrXV	355651	355858	ethanol
YJR096W	15	348934	YOR012W	chrXV	356542	356956	ethanol
YJR096W	15	348934	YOR013W	chrXV	356750	357221	ethanol
YHR056C	8	149618	YHR018C	chrVIII	140010	141402	ethanol
YHR056C	8	149618	YHR019C	chrVIII	141893	143558	ethanol
YHR056C	8	149618	YHR020W	chrVIII	143995	146062	ethanol
YHR056C	8	149618	tA(AGC)H	chrVIII	146241	146314	ethanol
YHR056C	8	149618	YHR021C	chrVIII	147870	148669	ethanol
YHR056C	8	149618	YHR021W-A	chrVIII	149224	149680	ethanol
YHR056C	8	149618	YHR022C	chrVIII	149574	150345	ethanol
YHR056C	8	149618	YHR022C-A	chrVIII	151216	151306	ethanol
YHR056C	8	149618	YHR023W	chrVIII	151665	157452	ethanol
YHR056C	8	149618	YHR024C	chrVIII	157743	159192	ethanol
YHR056C	8	188671	YHR036W	chrVIII	180344	181760	ethanol
YHR056C	8	188671	YHR037W	chrVIII	181976	183704	ethanol
YHR056C	8	188671	YHR038W	chrVIII	184065	184758	ethanol
YHR056C	8	188671	YHR039C	chrVIII	184874	186809	ethanol
YHR056C	8	188671	YHR039C-A	chrVIII	187172	187679	ethanol
YHR056C	8	188671	YHR040W	chrVIII	187923	189024	ethanol
YHR056C	8	188671	YHR041C	chrVIII	189130	189864	ethanol
YHR056C	8	188671	YHR042W	chrVIII	190542	192618	ethanol
YHR056C	8	188671	YHR043C	chrVIII	192804	193545	ethanol
YHR056C	8	188671	YHR044C	chrVIII	194067	194808	ethanol
YHR056C	8	188671	YHR045W	chrVIII	195550	197233	ethanol
YHR056C	8	188671	YHR046C	chrVIII	197397	198285	ethanol
YHR056C	8	209167	YHR048W	chrVIII	204606	206151	ethanol
YHR056C	8	209167	YHR049W	chrVIII	206461	207193	ethanol
YHR056C	8	209167	YHR049C-A	chrVIII	207233	207530	ethanol
YHR056C	8	209167	YHR050W	chrVIII	207653	209303	ethanol
YHR056C	8	209167	YHR050W-A	chrVIII	209474	209645	ethanol
YHR056C	8	209167	YHR051W	chrVIII	209704	210151	ethanol
YHR056C	8	209167	YHR052W	chrVIII	210847	211978	ethanol
YHR056C	8	209167	RUF5-1	chrVIII	212408	213118	ethanol
YHR056C	8	209167	YHR052W-A	chrVIII	212509	212704	ethanol
YHR056C	8	209167	YHR053C	chrVIII	212534	212720	ethanol
YHR056C	8	209167	YHR054C	chrVIII	213184	214249	ethanol
YHR056C	8	209167	RUF5-2	chrVIII	214406	215116	ethanol
YHR056C	8	209167	YHR054W-A	chrVIII	214507	214702	ethanol
YHR056C	8	209167	YHR055C	chrVIII	214532	214718	ethanol
YHR056C	8	209167	YHR056C	chrVIII	215182	217834	ethanol
YHR056C	8	209167	YHR056W-A	chrVIII	217405	217840	ethanol
YHR056C	8	209167	YHR057C	chrVIII	218225	218843	ethanol
YCL027W	5	5400	YEL072W	chrV	13719	14415	ethanol
YCL027W	5	5400	YEL077C	chrV	263	4097	ethanol
YCL027W	5	5400	YEL076C-A	chrV	4184	5114	ethanol
YCL027W	5	5400	YEL076C	chrV	4463	5114	ethanol
YCL027W	5	5400	YEL075W-A	chrV	4869	5481	ethanol
YCL027W	5	5400	YEL075C	chrV	5344	5713	ethanol
YCL027W	5	5400	YEL074W	chrV	6125	6464	ethanol
YCL027W	5	5400	YEL077W-A	chrV	629	1112	ethanol
YCL027W	5	5400	YEL073C	chrV	7229	7553	ethanol
YCL027W	8	45098	YHL033C	chrVIII	35254	36025	ethanol
YCL027W	8	45098	YHL032C	chrVIII	36378	38508	ethanol
YCL027W	8	45098	YHL031C	chrVIII	38814	39486	ethanol
YCL027W	8	45098	YHL030W-A	chrVIII	39073	39535	ethanol
YCL027W	8	45098	YHL030W	chrVIII	40083	45690	ethanol
YCL027W	8	45098	YHL029C	chrVIII	45928	47968	ethanol
YCL027W	8	45098	YHL028W	chrVIII	48762	50580	ethanol
YCL027W	8	45098	YHL027W	chrVIII	51110	52988	ethanol
YCL027W	8	45098	YHL026C	chrVIII	53218	54166	ethanol
YCL027W	8	84437	YHL015W-A	chrVIII	74698	74782	ethanol
YCL027W	8	84437	YHL015W	chrVIII	75411	75777	ethanol
YCL027W	8	84437	YHL014C	chrVIII	76096	77314	ethanol
YCL027W	8	84437	YHL013C	chrVIII	77429	78353	ethanol
YCL027W	8	84437	YHL012W	chrVIII	78935	80417	ethanol
YCL027W	8	84437	YHL011C	chrVIII	80653	81616	ethanol
YCL027W	8	84437	YHL010C	chrVIII	81963	83721	ethanol
YCL027W	8	84437	YHL009C	chrVIII	84067	85060	ethanol
YCL027W	8	84437	tV(AAC)H	chrVIII	85297	85371	ethanol
YCL027W	8	84437	YHL009W-A	chrVIII	85908	87150	ethanol
YCL027W	8	84437	YHL009W-B	chrVIII	85908	91318	ethanol
YCL027W	8	111687	YHL002C-A	chrVIII	102586	103075	ethanol
YCL027W	8	111687	YHL002W	chrVIII	102611	103970	ethanol
YCL027W	8	111687	YHL001W	chrVIII	104276	105091	ethanol
YCL027W	8	111687	YHR001W	chrVIII	106054	107368	ethanol
YCL027W	8	111687	YHR001W-A	chrVIII	107825	108122	ethanol
YCL027W	8	111687	YHR002W	chrVIII	108811	109885	ethanol
YCL027W	8	111687	YHR003C	chrVIII	110027	111317	ethanol
YCL027W	8	111687	YHR004C	chrVIII	111753	113094	ethanol
YCL027W	8	111687	YHR005C	chrVIII	113498	114917	ethanol
YCL027W	8	111687	YHR005C-A	chrVIII	115619	115901	ethanol
YCL027W	8	111687	tT(AGU)H	chrVIII	116106	116179	ethanol
YCL027W	8	111687	YHR006W	chrVIII	117813	119439	ethanol
YCL027W	8	111687	YHR007C	chrVIII	120090	121683	ethanol
YJL062W-A	13	371857	YMR046W-A	chrXIII	362701	362830	ethanol
YJL062W-A	13	371857	tH(GUG)M	chrXIII	363063	363135	ethanol
YJL062W-A	13	371857	YMR047C	chrXIII	363363	366705	ethanol
YJL062W-A	13	371857	YMR048W	chrXIII	366980	367934	ethanol
YJL062W-A	13	371857	YMR049C	chrXIII	368093	370517	ethanol
YJL062W-A	13	371857	tV(AAC)M1	chrXIII	372444	372518	ethanol
YJL062W-A	13	371857	YMR050C	chrXIII	373056	378325	ethanol
YJL062W-A	13	371857	YMR051C	chrXIII	377002	378325	ethanol
YJL062W-A	13	371857	tW(CCA)M	chrXIII	379302	379408	ethanol
YJL062W-A	13	371857	YMR052W	chrXIII	379585	380200	ethanol
YJL062W-A	13	371857	YMR052C-A	chrXIII	380068	380434	ethanol
YGR287C	6	5961	YFL060C	chrVI	10300	10969	ethanol
YGR287C	6	5961	YFL059W	chrVI	11362	12259	ethanol
YGR287C	6	5961	YFL058W	chrVI	12928	13951	ethanol
YGR287C	6	5961	YFL057C	chrVI	14304	14763	ethanol
YGR287C	6	5961	YFL066C	chrVI	1436	2615	ethanol
YGR287C	6	5961	YFL056C	chrVI	14792	15431	ethanol
YGR287C	6	5961	YFL065C	chrVI	3029	3338	ethanol
YGR287C	6	5961	YFL064C	chrVI	3321	3846	ethanol
YGR287C	6	5961	YFL063W	chrVI	5065	5521	ethanol
YGR287C	6	5961	YFL068W	chrVI	52	535	ethanol
YGR287C	6	5961	YFL062W	chrVI	6425	7565	ethanol
YGR287C	6	5961	YFL067W	chrVI	835	1363	ethanol
YGR287C	6	5961	YFL061W	chrVI	9544	10222	ethanol
YGR287C	7	1075580	YGR287C	chrVII	1067221	1068991	ethanol
YGR287C	7	1075580	YGR288W	chrVII	1070292	1071714	ethanol
YGR287C	7	1075580	YGR289C	chrVII	1073962	1075813	ethanol
YGR287C	7	1075580	YGR290W	chrVII	1075481	1075925	ethanol
YGR287C	7	1075580	YGR291C	chrVII	1076282	1076504	ethanol
YGR287C	7	1075580	YGR292W	chrVII	1076598	1078353	ethanol
YGR287C	7	1075580	YGR293C	chrVII	1079884	1080346	ethanol
YGR287C	7	1075580	YGR294W	chrVII	1080305	1080668	ethanol
YGR287C	7	1075580	YGR295C	chrVII	1081583	1082729	ethanol
